# Supplementary material for: Analysis of signaling networks distributed over intracellular compartments based on protein-protein interactions
Source: BMC Genomics. 2014 Dec 19;15(Suppl 12):S7. doi: 10.1186/1471-2164-15-S12-S7 (PMC4303950; doi:10.1186/1471-2164-15-S12-S7)
Supplement: Additional file 2 [file 1471-2164-15-S12-S7-S2.xlsx]

## Sheet: efficiency_all_pathways
Pathway name	Pathway ID	Pathway classes	Average efficiency	1	2	3	4	5	6	7	8	9	10	11	12	13	14	15	16	17	18	19	20	21	22	23	24	25	26	27	28	29	30	31	32	33	34	35	36	37	38	39	40	41	42	43	44	45	46
Glycolysis / Gluconeogenesis	hsa00010	Metabolism;Carbohydrate metabolism	0.0040727	0.0031835	0.0031835	0.0031835	0.0031835	0.0031835	0.00231395	0.00231395	0.00231395	0.00231395	0.0031835	0.0031835	0.0031835	0.0031835	0.0031835	0.00324445	0.00324445	0.00324445	0.00324445	0.00269075	0.00269075	0.00269075	0.00269075	0.00269075	0.00269075	0.00231395	0.00231395	0.00231395	0.00231395	0.00468045	0.00468045	0.00468045	0.00468045	0.00468045	0.0031835	0.0031835	0.0031835	0.0031835	0.0031835	0.0031835	0.0031835	0.00468045	0.00468045	0.00468045	0.00468045	0.00468045	0.00468045
Citrate cycle (TCA cycle)	hsa00020	Metabolism;Carbohydrate metabolism	0.00511756	0.0062966	0.0062966	0.0062966	0.0062966	0.0031835	0.0051542	0.0031835	0.0031835	0.0062966	0.0031835	0.0062966	0.0051542	0.0031835	0.0031835	0.0062966	0.0031835	0.0051542	0.0031835	0.0062966	0.0031835	0.0062966	0.0031835	0.0062966	0.0062966	0.0062966	0.0062966	0.0062966	0.0062966	0.0062966	0.00376325	0.00376325	0.00376325	0.00376325	0.00376325	0.00376325	0.00376325	0.00376325	0.00376325	0.00376325	0.00376325	0.00376325	0.0062966	0.0062966	0.0062966	0.0062966	0.0062966
Pentose phosphate pathway	hsa00030	Metabolism;Carbohydrate metabolism	0.00444134	0.0051542	0.0051542	0.0051542	0.0051542	0.0051542	0.0051542	0.0051542	0.0051542	0.0051542	0.0051542	0.0051542	0.0051542	0.0051542	0.0051542	0.0051542	0.0051542	0.0051542	0.0051542	0.0051542	0.0051542	0.0048116	0.0048116	0.0048116	0.0048116	0.0048116	0.0048116	0.0048116	0.0048116	0.0048116	0.0048116	0.0048116	0.0048116	0.0048116	0.0048116	0.0048116	0.0048116	0.0048116	0.0048116	0.0048116	0.0048116	0.0048116	0.0048116	0.0048116	0.0048116	0.0048116	0.0048116
Pentose and glucuronate interconversions	hsa00040	Metabolism;Carbohydrate metabolism	0.00283692	0.00381245	0.0023443	0.00381245	0.00381245	0.00381245	0.00381245	0.00381245	0.00381245	0.00381245	0.00381245	0.00381245	0.00381245	0.00381245	0.00381245	0.00381245	0.00381245	0.00381245	0.0023443	0.00306755	0.0022174	0.00306755	0.00306755	0.00306755	0.00306755	0.00306755	0.00306755	0.00306755	0.00306755	0.00306755	0.00306755	0.00306755	0.00306755	0.00306755	0.00306755	0.00306755	0.0022174	0.0022174	0.0022174	0.0022174	0.0022174	0.0022174	0.0022174	0.0022174	0.0022174	0.0022174	0.0022174
Fructose and mannose metabolism	hsa00051	Metabolism;Carbohydrate metabolism	0.00309526	0.0029186	0.00313306	0.00313306	0.0032671	0.0032671	0.0032671	0.0032671	0.0029186	0.0011627	0.00232849	0.002292	0.0029186	0.0029186	0.0029186	0.0029186	0.0029186	0.0029186	0.0029186	0.0029186	0.0029186	0.0029186	0.0031835	0.0031835	0.0031835	0.0031835	0.0012299	0.0012299	0.0012299	0.0012299	0.0022804	0.0022804	0.0022804	0.0022804	0.002696	0.002696	0.002696	0.002696	0.0031835	0.0031835	0.0031835	0.0031835	0.0031835	0.0031835	0.0031835	0.0031835	0.0031835
Galactose metabolism	hsa00052	Metabolism;Carbohydrate metabolism	0.00618708	0.0023443	0.0023443	0.0023443	0.0023443	0.0023443	0.0023443	0.0012299	0.0012299	0.0012299	0.0012299	0.00112435	0.00112435	0.00112435	0.00112435	0.00112435	0.00112435	0.00112435	0.00112435	0.00112435	0.00112435	0.00112435	0.00112435	0.0051542	0.0051542	0.0051542	0.0051542	0.0051542	0.0051542	0.0232991	0.0232991	0.0232991	0.0232991	0.0232991	0.0232991	0.0232991	0.0232991	0.0232991	0.0232991	0.0232991	0.0232991	0.0232991	0.0232991	0.0232991	0.0232991	0.0014651	0.00200893
Ascorbate and aldarate metabolism	hsa00053	Metabolism;Carbohydrate metabolism	0.0023443	0.0023443	0.0023443	0.0023443	0.0023443	0.0023443	0.0023443	0.0023443	0.0023443	0.0023443	0.0023443	0.0023443	0.0023443	0.0023443	0.0023443	0.0023443	0.0023443	0.0023443	0.0023443
Fatty acid biosynthesis	hsa00061	Metabolism;Lipid metabolism	0.00350096	0.0051542	0.0014651	0.0014651	0.0007551	0.0051542	0.0014651	0.0031835	0.0012299	0.0031835	0.0031835	0.0062966	0.0062966	0.0031835	0.0031835	0.0031835	0.0031835	0.0062966	0.0051542
Fatty acid elongation	hsa00062	Metabolism;Lipid metabolism	0.00389328	0.0062966	0.0044799	0.0062966	0.0044799	0.0062966	0.0062966	0.0062966	0.0062966	0.0062966	0.0062966	0.0062966	0.0044799	0.0035165	0.0035165	0.0062966	0.0044799	0.0062966	0.0044799	0.0062966	0.0062966	0.0062966	0.0062966	0.0062966	0.0035165	0.0035165	0.00219445	0.00219445	0.00219445	0.00219445	0.00194655	0.00194655	0.00216785	0.00231395	0.00219445	0.00219445	0.00194655	0.00194655	0.00216785	0.00231395	0.00219445	0.00219445	0.00219445	0.00219445	0.00219445	0.00219445	0.00219445
Fatty acid degradation	hsa00071	Metabolism;Lipid metabolism	0.00379627	0.0031835	0.0062966	0.0051542	0.0031835	0.0031835	0.0051542	0.0031835	0.0062966	0.0031835	0.0062966	0.0062966	0.0031835	0.0062966	0.0062966	0.0031835	0.0062966	0.0062966	0.0031835	0.0062966	0.0062966	0.0062966	0.0062966	0.0031835	0.0062966	0.0031506	0.0044799	0.0062966	0.0062966	0.0062966	0.0031835	0.0062966	0.0062966	0.0031835	0.0062966	0.00376325	0.00376325	0.00194655	0.00194655	0.00194655	0.00194655	0.00231395	0.00231395	0.00219445	0.00219445	0.00195222	0.00195222
Synthesis and degradation of ketone bodies	hsa00072	Metabolism;Lipid metabolism	0.00445463	0.00305725	0.0047236	0.0047236	0.0047236	0.0031835	0.0031835	0.0062966	0.0062966	0.00305725	0.0047236	0.0047236	0.00305725	0.0062966	0.0062966	0.0031835	0.0031835	0.0031835	0.0051542	0.0062966	0.0031835	0.0031835	0.0031835	0.0062966	0.0062966	0.0047236	0.00305725	0.00305725	0.0047236	0.0047236	0.0047236	0.0031835	0.0062966	0.0031835	0.0062966
Steroid biosynthesis	hsa00100	Metabolism;Lipid metabolism	0.00265384	0.00326455	0.00219445	0.00219445	0.00242363	0.00219445	0.00242363	0.00326455	0.00354603	0.00326455	0.00242363	0.00112435	0.00219445	0.00130123	0.00242363	0.0007551	0.00112435	0.0007551	0.00242363	0.00219445	0.00242363	0.00242363	0.00194655	0.00306755	0.00381245	0.00219445	0.00219445	0.00342447	0.004463	0.00242363	0.00242363	0.0062966	0.00194655	0.00219445	0.00219445	0.00219445	0.00219445	0.00306755	0.00306755	0.00381245	0.00381245	0.00242363	0.0007551	0.00219445	0.00219445	0.00242363	0.00326455
Primary bile acid biosynthesis	hsa00120	Metabolism;Lipid metabolism	0.00375995	0.00219445	0.00219445	0.00194655	0.00194655	0.00219445	0.00219445	0.00194655	0.00219445	0.00194655	0.00194655	0.00194655	0.00219445	0.00219445	0.00219445	0.0051542	0.0031835	0.00194655	0.0020572	0.0105029	0.0178552	0.00416885	0.00213025	0.00231395	0.00231395	0.00231395	0.00231395	0.0030408	0.002931	0.002931	0.0030408	0.00216785	0.00219445	0.0178552	0.00219445	0.00194655	0.0062966	0.00231395	0.00219445	0.00219445	0.00219445	0.0030408	0.0178552	0.0105029	0.00194655	0.0020572	0.00231395
Ubiquinone and other terpenoid-quinone biosynthesis	hsa00130	Metabolism;Metabolism of cofactors and vitamins	0.00251417	0.00194655	0.00239135	0.00376325	0.00376325	0.00231395	0.00219445	0.00231395	0.00219445	0.00231395
Steroid hormone biosynthesis	hsa00140	Metabolism;Lipid metabolism	0.00198504	0.00194655	0.00284757	0.0012299	0.0012299	0.00219445	0.00211182	0.00211182	0.00219445	0.00251213	0.00112435	0.00194655	0.00211182	0.00211182	0.00219445	0.00251213	0.00112435	0.00194655	0.00211182	0.00211182	0.00262394	0.00262394	0.00115953	0.00115953	0.00339657	0.00339657	0.00112435	0.00138057	0.00211182	0.00211182	0.00231395	0.00231395	0.00231395	0.00231395	0.00231395	0.00231395	0.00231395	0.00231395	0.00231395	0.00231395	0.00231395	0.00231395	0.0031835	0.0051542	0.0062966	0.0062966	0.00194655
Oxidative phosphorylation	hsa00190	Metabolism;Energy metabolism	0.00250949	0.0012299	0.0014651	0.00132405	0.0062966	0.0031835	0.00293975	0.0062966	0.0031835	0.00293975	0.00293975	0.00293975	0.00293975	0.0012299	0.0014651	0.00132405	0.00182885	0.00278955	0.0025166	0.0025166	0.0025166	0.0025166	0.0025166	0.0025166	0.0025166	0.00376325	0.0023243	0.0021319	0.00376325	0.0023243	0.0021319	0.00376325	0.0023243	0.0021319	0.0062966	0.0031835	0.00293975	0.0012299	0.0014651	0.00132405	0.00376325	0.0023243	0.0021319	0.0062966	0.0031835	0.00293975	0.00293975
Purine metabolism	hsa00230	Metabolism;Nucleotide metabolism	0.00252966	0.00132405	0.00132405	0.00132405	0.00132405	0.00132405	0.00132405	0.00132405	0.00132405	0.00132405	0.00132405	0.00132405	0.00132405	0.00132405	0.00132405	0.00132405	0.00132405	0.00132405	0.00132405	0.00132405	0.00132405	0.00132405	0.00132405	0.00132405	0.00132405	0.00132405	0.00132405	0.00132405	0.00132405	0.00132405	0.00132405	0.00132405	0.00132405	0.00132405	0.00132405	0.00132405	0.00132405	0.00132405	0.00132405	0.0048116	0.0048116	0.0048116	0.0031835	0.0031835	0.0031835	0.0031835	0.0031835
Caffeine metabolism	hsa00232	Metabolism;Biosynthesis of other secondary metabolites	0.00262501	0.00231395	0.00231395	0.00231395	0.00231395	0.0040973	0.0040973	0.00251645	0.00231395	0.00231395	0.00219445	0.00219445	0.00251645
Pyrimidine metabolism	hsa00240	Metabolism;Nucleotide metabolism	0.0031541	0.0051542	0.0023243	0.0023243	0.0023243	0.0023243	0.0023243	0.0023243	0.0023243	0.0023243	0.0023243	0.0023243	0.0023243	0.0023243	0.0023243	0.0023243	0.0023243	0.0023243	0.0023243	0.0023243	0.0023243	0.0023243	0.0023243	0.0023243	0.0023243	0.0023243	0.00486655	0.00486655	0.00486655	0.0048116	0.0048116	0.0048116	0.00132405	0.00132405	0.00132405	0.00132405	0.00132405	0.00132405	0.00132405	0.00132405	0.00132405	0.00251282	0.00251282	0.00251282	0.0028803	0.0028803	0.0028803
Alanine, aspartate and glutamate metabolism	hsa00250	Metabolism;Amino acid metabolism	0.00363893	0.0031835	0.0031835	0.0031835	0.0031835	0.0031835	0.0031835	0.0031835	0.0031835	0.0031835	0.0031835	0.0031835	0.0031835	0.0031835	0.00416885	0.00416885	0.00416885	0.00416885	0.00416885	0.00416885	0.00416885	0.00474005	0.00474005	0.00382625	0.0044963	0.0044963	0.0062966	0.0062966	0.00474005	0.0062966	0.0062966	0.0062966	0.00230458	0.0062966	0.0062966	0.0062966	0.0062966	0.0062966	0.00230458	0.00230458	0.00230458	0.00474005	0.00474005	0.00474005	0.00294022	0.00294022	0.00230458
Glycine, serine and threonine metabolism	hsa00260	Metabolism;Amino acid metabolism	0.00464567	0.00474005	0.00474005	0.00474005	0.00474005	0.00474005	0.00280443	0.00761325	0.00305725	0.0047236	0.00305725	0.00305725	0.0048116	0.00293975	0.0048116	0.0048116	0.0051542	0.0031835	0.0031835	0.0031835	0.0031835	0.0044963	0.00382625	0.0031835	0.0031506	0.0062966	0.0031835	0.0031835	0.0031835	0.0062966	0.0062966	0.0062966	0.00299745	0.0048116	0.0048116	0.0048116	0.0048116	0.0048116	0.0048116	0.0048116	0.0032676	0.00357	0.002931	0.0031506	0.0031835	0.0062966	0.0051542
Cysteine and methionine metabolism	hsa00270	Metabolism;Amino acid metabolism	0.00423497	0.0062966	0.0051542	0.0023243	0.0023243	0.0023243	0.0023243	0.0051542	0.0031835	0.0051542	0.0031835	0.0023243	0.00376325	0.0051542	0.0051542	0.0051542	0.0051542	0.0051542	0.0023243	0.0023243	0.0023243	0.0023243	0.0023243	0.0051542	0.0051542	0.0051542	0.0051542	0.0051542	0.0031835	0.0031835	0.0031835	0.0031835	0.0031835	0.0031835	0.0031835	0.0048116	0.0031628	0.0051542	0.0051542	0.0048116	0.0031628	0.0051542	0.0051542	0.0048116	0.0029478	0.0048116	0.0048116
Valine, leucine and isoleucine degradation	hsa00280	Metabolism;Amino acid metabolism	0.0048168	0.0031835	0.0031835	0.0031835	0.0031835	0.0062966	0.0062966	0.0062966	0.0062966	0.0062966	0.0062966	0.0062966	0.0062966	0.0031835	0.0062966	0.0062966	0.0062966	0.0062966	0.0031835	0.0062966	0.0062966	0.0062966	0.0062966	0.0031835	0.0062966	0.0062966	0.0031835	0.0062966	0.0062966	0.0062966	0.0047236	0.0031835	0.0062966	0.0047236	0.0047236	0.0031835	0.0062966	0.0051542	0.0031835	0.0031835	0.0031835	0.0062966	0.0062966	0.0062966	0.0062966	0.0031835	0.0031835
Valine, leucine and isoleucine biosynthesis	hsa00290	Metabolism;Amino acid metabolism
Lysine biosynthesis	hsa00300	Metabolism;Amino acid metabolism	0.00438098	0.0044963	0.00426565
Lysine degradation	hsa00310	Metabolism;Amino acid metabolism	0.00670698	0.0062966	0.0044963	0.0044963	0.0062966	0.0062966	0.0062966	0.0062966	0.0062966	0.0062966	0.0031835	0.0062966	0.0031835	0.0062966	0.0051542	0.0031835	0.0031835	0.0062966	0.0031835	0.0051542	0.0062966	0.0031835	0.00169392	0.00169392	0.00169392	0.00169392	0.00169392	0.00169392	0.00169392	0.00169392	0.00169392	0.00169392	0.00169392	0.00169392	0.0019579	0.0019579	0.0019579	0.00169392	0.00169392	0.00169392	0.00169392	0.00169392	0.00169392	0.00181645	0.00181645	0.00181645	0.0019579
Arginine and proline metabolism	hsa00330	Metabolism;Amino acid metabolism	0.00373193	0.00416127	0.00474005	0.00474005	0.0044963	0.0044963	0.0062966	0.0062966	0.0062966	0.0062966	0.0044963	0.0044963	0.0044963	0.0044963	0.0044963	0.0044963	0.0044963	0.00175235	0.00175235	0.0023071	0.0031835	0.0062966	0.0062966	0.0062966	0.0031835	0.0031835	0.0062966	0.0062966	0.0062966	0.0051542	0.0031835	0.0031835	0.0031835	0.0031835	0.00278615	0.00175235	0.00175235	0.00175235	0.00340507	0.0023071	0.0023071	0.0023071	0.0023071	0.0023071	0.0023071	0.0023071	0.0023071
Histidine metabolism	hsa00340	Metabolism;Amino acid metabolism	0.00347278	0.0062966	0.0062966	0.0062966	0.0062966	0.0062966	0.0062966	0.0062966	0.0062966	0.0062966	0.0062966	0.004469	0.004469	0.0031835	0.0031835	0.0031835	0.0031835	0.0031835	0.0038938	0.0038938	0.0033054	0.0033054	0.0033054	0.0033054	0.0033054	0.0033054	0.0033054	0.0033054	0.0033054	0.0033054	0.0033054	0.0033054	0.0033054	0.0033054	0.0033054	0.0033054	0.0033054	0.0033054	0.0033054	0.0033054	0.0033054	0.0042067	0.00306755	0.0035996	0.0042067	0.0042067	0.0042067
Tyrosine metabolism	hsa00350	Metabolism;Amino acid metabolism	0.00257319	0.0023243	0.0023243	0.0023243	0.0023243	0.0023243	0.0023243	0.0023243	0.0023243	0.0023243	0.0014651	0.0014651	0.0014651	0.0014651	0.0014651	0.0014651	0.0014651	0.0014651	0.0014651	0.0014651	0.0014651	0.0014651	0.0014651	0.0014651	0.0014651	0.0014651	0.0014651	0.0014651	0.0014651	0.0014651	0.00468045	0.00254285	0.00254285	0.00254285	0.00254285	0.00254285	0.00254285	0.0014651	0.0009925	0.0009925	0.0009925	0.00330965	0.0016584	0.0016584	0.0016584	0.0016584	0.0016584
Phenylalanine metabolism	hsa00360	Metabolism;Amino acid metabolism	0.00206798	0.0007551	0.0007551	0.0007551	0.0007551	0.0007551	0.0007551	0.00428107	0.00237113	0.00237113	0.00237113	0.00237113	0.00237113	0.00237113	0.00237113	0.00468045	0.00254285	0.00254285	0.00254285	0.00254285	0.00254285	0.00254285	0.00254285	0.0023243	0.0023243	0.0023243	0.0023243	0.0023243	0.0023243	0.0023243	0.0023243	0.0023243	0.0014651	0.0014651	0.0014651	0.0014651	0.0014651	0.0014651	0.0014651	0.0014651	0.0014651	0.0014651	0.0014651	0.0014651	0.0014651	0.0014651	0.0014651
Tryptophan metabolism	hsa00380	Metabolism;Amino acid metabolism	0.00305172	0.00237113	0.00237113	0.00237113	0.00237113	0.00237113	0.00237113	0.00237113	0.00237113	0.00237113	0.00237113	0.00237113	0.00237113	0.00237113	0.0048116	0.0031835	0.0031835	0.0051542	0.0023243	0.0048116	0.00376325	0.00376325	0.0023243	0.00293975	0.00293975	0.0048116	0.0021319	0.0051542	0.002931	0.002931	0.002931	0.0062966	0.0062966	0.0062966	0.0031835	0.0062966	0.0031835	0.0051542	0.0031835	0.0062966	0.0031835	0.0062966	0.0031835	0.0062966	0.0051542	0.0031835	0.0031835
Phenylalanine, tyrosine and tryptophan biosynthesis	hsa00400	Metabolism;Amino acid metabolism	0.0023243	0.0023243	0.0023243	0.0023243	0.0023243	0.0023243	0.0023243	0.0023243	0.0023243	0.0023243	0.0023243	0.0023243	0.0023243	0.0023243	0.0023243
beta-Alanine metabolism	hsa00410	Metabolism;Metabolism of other amino acids	0.00484933	0.0023243	0.0023243	0.0031835	0.0031835	0.00230458	0.0033054	0.0033054	0.0062966	0.0062966	0.0031835	0.00194655	0.0044963	0.0044963	0.00357585	0.0042067	0.0042067	0.0031835	0.0031835	0.0051542	0.00231395	0.00382625	0.00382625	0.00382625	0.00411387	0.00411387	0.00411387	0.00411387	0.00411387	0.00411387	0.00411387	0.00411387	0.00230458	0.00230458	0.00357585	0.00213828	0.00258867	0.00258867	0.00258867	0.0033054	0.0033054	0.0042067	0.00306755	0.0035996	0.0146619	0.0146619	0.0146619
Taurine and hypotaurine metabolism	hsa00430	Metabolism;Metabolism of other amino acids	0.0019085	0.0031835	0.0031835	0.0031835	0.0031835	0.00357585	0.00357585	0.00357585	0.00357585	0.00357585	0.00143888	0.00143888	0.00143888	0.00143888	0.00143888	0.00143888	0.00143888	0.00143888	0.00143888	0.0014651	0.0014651	0.0014651	0.0014651	0.0014651	0.0014651	0.0014651	0.0014651	0.0014651	0.0014651	0.0014651	0.0014651	0.0014651	0.0014651	0.0014651	0.00143888	0.00143888	0.00143888	0.00143888	0.00143888	0.00143888	0.00143888	0.00143888	0.00143888	0.00357585
Selenocompound metabolism	hsa00450	Metabolism;Metabolism of other amino acids	0.0047877	0.0051542	0.0031835	0.0051542	0.0031835	0.0051542	0.0051542	0.0051542	0.0031835	0.004262	0.0051542	0.0051542	0.0051542	0.0051542	0.0031835	0.004262	0.0051542	0.0051542	0.0051542	0.0051542	0.0051542	0.0051542	0.0051542	0.0031835	0.004262	0.0051542	0.0051542	0.0051542	0.0051542	0.0051542	0.0051542	0.0051542	0.0051542	0.0031835	0.004262	0.0051542	0.0051542	0.0051542	0.0051542	0.0051542	0.0051542	0.0051542	0.0051542
Cyanoamino acid metabolism	hsa00460	Metabolism;Metabolism of other amino acids		0.0051542
D-Glutamine and D-glutamate metabolism	hsa00471	Metabolism;Metabolism of other amino acids		0.0062966	0.0062966	0.0062966	0.0062966
D-Arginine and D-ornithine metabolism	hsa00472	Metabolism;Metabolism of other amino acids
Glutathione metabolism	hsa00480	Metabolism;Metabolism of other amino acids	0.00241117	0.0062966	0.0062966	0.0062966	0.0062966	0.0062966	0.0062966	0.0062966	0.0062966	0.0062966	0.0062966	0.0062966	0.0062966	0.0062966	0.0062966	0.0062966	0.0062966	0.0062966	0.0062966	0.0062966	0.0062966	0.0062966	0.0062966	0.0062966	0.0062966	0.0062966	0.0062966	0.0062966	0.0062966	0.0062966	0.0062966	0.0011101	0.0011101	0.0011101	0.0011101	0.0011101	0.0011101	0.0011101	0.0011101	0.0011101	0.0011101	0.0011101	0.0011101	0.0011101	0.0011101	0.0014651	0.0014651
Starch and sucrose metabolism	hsa00500	Metabolism;Carbohydrate metabolism	0.00273942	0.0014651	0.0007551	0.0007551	0.0023443	0.0023443	0.0014651	0.0051542	0.0039722	0.0039722	0.0014651	0.0023443	0.0023443	0.0007551	0.0023443	0.0023443	0.0022174	0.0022174	0.0022174	0.0022174	0.0022174	0.0022174	0.0022174	0.0022174	0.0022174	0.0022174	0.0022174	0.0022174	0.0022174	0.0022174	0.0022174	0.0022174	0.0022174	0.0022174	0.0022174	0.0022174	0.0022174	0.0022174	0.0022174	0.0022174	0.0022174	0.0042067	0.0042067	0.0042067	0.0042067	0.0042067	0.0042067
N-Glycan biosynthesis	hsa00510	Metabolism;Glycan biosynthesis and metabolism	0.00240126	0.00219445	0.00219445	0.00219445	0.00219445	0.00219445	0.00219445	0.00219445	0.00112435	0.00112435	0.00219445	0.00219445	0.00219445	0.00282017	0.00243022	0.00200317	0.00243022	0.00243022	0.00243022	0.00243022	0.00243022	0.00243022	0.00243022	0.00243022	0.00317785	0.00243022	0.00243022	0.00317785	0.00243022	0.00243022	0.00317785	0.00317785	0.00243022	0.00243022	0.00700587	0.00317785	0.00267943	0.00243022	0.00267943	0.00243022	0.00243022	0.00317785	0.00243022	0.00317785	0.00243022	0.00243022	0.00219445
Other glycan degradation	hsa00511	Metabolism;Glycan biosynthesis and metabolism
Mucin type O-Glycan biosynthesis	hsa00512	Metabolism;Glycan biosynthesis and metabolism	0.00199383	0.00243022	0.00243022	0.00243022	0.00243022	0.00243022	0.00317785	0.00317785	0.00243022	0.00243022	0.00243022	0.00243022	0.00243022	0.00243022	0.00243022	0.00243022	0.00243022	0.00243022	0.00243022	0.00243022	0.00243022	0.00120505	0.00120505	0.00120505	0.00120505	0.00120505	0.00120505	0.00120505	0.00120505	0.00120505	0.00120505	0.0022174	0.0022174	0.0022174	0.0022174	0.00120505	0.00120505	0.00120505	0.00120505	0.00120505	0.00120505	0.00120505	0.00120505	0.00120505	0.00120505	0.00120505	0.00120505
Other types of O-glycan biosynthesis	hsa00514	Metabolism;Glycan biosynthesis and metabolism
Amino sugar and nucleotide sugar metabolism	hsa00520	Metabolism;Carbohydrate metabolism	0.00459608	0.0155622	0.0155622	0.0078254	0.0078254	0.0078254	0.0078254	0.0078254	0.0078254	0.0078254	0.0078254	0.0078254	0.0078254	0.0078254	0.0078254	0.0078254	0.0078254	0.0078254	0.0078254	0.0078254	0.0078254	0.0051542	0.0051542	0.0051542	0.0051542	0.0051542	0.0051542	0.0051542	0.0051542	0.0051542	0.0051542	0.0051542	0.0051542	0.0051542	0.0051542	0.0020552	0.0020552	0.0020552	0.0020552	0.00305833	0.00305833	0.00305833	0.00305833	0.00305833	0.00305833	0.00305833	0.00305833
Butirosin and neomycin biosynthesis	hsa00524	Metabolism;Biosynthesis of other secondary metabolites
Glycosaminoglycan degradation	hsa00531	Metabolism;Glycan biosynthesis and metabolism	0.0145736	0.0232991	0.0232991	0.0023443	0.0155622	0.0035878	0.0155622	0.0035878	0.0023443	0.0155622	0.0035878	0.0155622	0.0035878	0.0091208	0.00508485	0.0232991	0.0128217	0.0128217	0.0232991	0.0232991	0.0232991	0.0232991	0.0232991	0.0232991	0.0232991	0.0232991	0.0232991	0.0232991	0.0232991	0.0232991	0.0232991	0.0128217	0.0128217	0.0232991	0.0023443	0.0155622	0.0035878	0.0155622	0.0035878	0.0023443	0.0155622	0.0035878	0.0155622	0.0035878	0.00508485	0.0091208	0.0232991
Glycosaminoglycan biosynthesis	hsa00532	Metabolism;Glycan biosynthesis and metabolism	0.00255836	0.0027099	0.00255392	0.00243022	0.00243022	0.00243022	0.00243022	0.00267943	0.00267943	0.00243022	0.00243022	0.00243022	0.00243022	0.00243022	0.00243022	0.00412158	0.00267943	0.00267943	0.00267943	0.00267943	0.00243022	0.00243022	0.00243022	0.00267943	0.00243022	0.00243022	0.00243022	0.00267943	0.00243022	0.00243022	0.00243022	0.00267943	0.00243022	0.00243022	0.00243022	0.00243022	0.0027099	0.00255392
Glycosaminoglycan biosynthesis	hsa00533	Metabolism;Glycan biosynthesis and metabolism
Glycosaminoglycan biosynthesis	hsa00534	Metabolism;Glycan biosynthesis and metabolism	0.00250704	0.00275724	0.00242363	0.00275724	0.00242363	0.00242363	0.00242363	0.00242363	0.00242363
Glycerolipid metabolism	hsa00561	Metabolism;Lipid metabolism	0.00340006	0.00242363	0.00242363	0.00242363	0.00242363	0.00242363	0.00242363	0.00242363	0.00242363	0.00242363	0.00242363	0.0031835	0.0031835	0.0051542	0.00231395	0.00382625	0.00333513	0.00333513	0.00444437	0.00306465	0.00356377	0.0032676	0.00326281	0.0032676	0.00326281	0.00326281	0.00326281	0.00179495	0.00179495	0.00236002	0.00236002	0.00236002	0.00236002	0.00179495	0.00179495	0.00194655	0.00376325	0.00376325	0.00194655	0.00112435	0.0009925	0.0009925	0.00112435	0.00112435	0.0009925	0.0009925	0.00112435
Inositol phosphate metabolism	hsa00562	Metabolism;Carbohydrate metabolism	0.00268619	0.00256653	0.0024083	0.00254747	0.00368572	0.00306782	0.00350124	0.00251997	0.0023484	0.00262043	0.00262042	0.00262042	0.00262042	0.0011344	0.0011101	0.0012242	0.0012242	0.0012242	0.0012242	0.0012242	0.0012242	0.0012242	0.0028691	0.00280515	0.00285542	0.00285542	0.00285542	0.00285542	0.00274222	0.00239349	0.00283321	0.00368572	0.00306782	0.00350124	0.00322925	0.00486655	0.00313408	0.00313408	0.00132405	0.00132405	0.00132405	0.0035521	0.0035521	0.00350124	0.00486655	0.00486655	0.00322925
Glycosylphosphatidylinositol(GPI)-anchor biosynthesis	hsa00563	Metabolism;Glycan biosynthesis and metabolism	0.00220242	0.00306755	0.00219445	0.00306755	0.00219445	0.00219445	0.00219445	0.00219445	0.00219445	0.00219445	0.00219445	0.00219445	0.00219445	0.00219445	0.00219445	0.00219445	0.00219445	0.00219445	0.00219445	0.00219445	0.00219445	0.00219445	0.00219445	0.00219445	0.00219445	0.00219445	0.00219445	0.00219445	0.00219445	0.00231395	0.00112435	0.00112435	0.00194655	0.00219445	0.00219445	0.00219445	0.00219445	0.00219445	0.00219445	0.00306755	0.00219445	0.00219445	0.00219445	0.00219445	0.00219445
Glycerophospholipid metabolism	hsa00564	Metabolism;Lipid metabolism	0.00230295	0.00219805	0.00219805	0.00219025	0.00219025	0.00219025	0.00219025	0.00219025	0.00219025	0.00219025	0.00219025	0.00194655	0.00376325	0.00376325	0.00194655	0.00231395	0.00231395	0.0023243	0.0023243	0.0023243	0.0023243	0.00231395	0.00231395	0.00112435	0.0009925	0.0009925	0.00112435	0.00112435	0.0009925	0.0009925	0.00112435	0.00112435	0.0009925	0.0009925	0.00112435	0.00112435	0.0009925	0.0009925	0.00112435	0.00219445	0.00153545	0.00153545	0.00219445	0.00219445	0.00153545	0.00153545	0.00219445
Ether lipid metabolism	hsa00565	Metabolism;Lipid metabolism	0.00299912	0.00306445	0.00229532	0.0030323	0.0025305	0.0030323	0.0025305	0.0030323	0.0025305	0.00334297	0.00317785	0.0021156	0.00237721	0.00237721	0.00200317	0.00255392	0.00255392	0.0048116	0.00306782	0.00320965	0.00132405	0.00320965	0.00405025	0.0031565	0.00405025	0.0033953	0.00405025	0.00132405	0.00407273	0.00405025	0.00405025	0.00443092	0.00443092	0.00405025	0.00405025	0.0022709	0.0051542	0.00330965	0.0035305	0.0014651	0.0035305	0.0042067	0.00344537	0.0042067	0.00360867	0.0042067	0.0014651
Arachidonic acid metabolism	hsa00590	Metabolism;Lipid metabolism	0.00260179	0.0051542	0.0051542	0.00340507	0.00340507	0.0014651	0.0014651	0.00231395	0.00210677	0.00112435	0.00231395	0.00269719	0.00219445	0.00219445	0.00219445	0.0051542	0.00411772	0.00340507	0.00326927	0.0014651	0.00160282	0.00231395	0.00210677	0.00112435	0.00231395	0.00210677	0.00112435	0.00231395	0.00210677	0.00112435	0.00231395	0.00269719	0.00231395	0.00269719	0.00231395	0.00269719	0.00219445	0.00219445	0.0051542	0.00411772	0.0042067	0.0042067	0.0051542	0.0051542	0.0051542	0.0051542	0.0042067
Linoleic acid metabolism	hsa00591	Metabolism;Lipid metabolism	0.0024952	0.00231395	0.00171915	0.00241692	0.00112435	0.00241692	0.00306755	0.00187302	0.00306755	0.00216862	0.00306755	0.00112435	0.00224735	0.00306755	0.00306755	0.00269075	0.00269075	0.00306755	0.00306755	0.00169575	0.0051542	0.00330965	0.0035305	0.0014651	0.0035305	0.0042067	0.00344537	0.0042067	0.00360867	0.0042067	0.0014651	0.0044355	0.0042067	0.0042067	0.00468045	0.00468045	0.0042067	0.0042067	0.00256645	0.00231395	0.00219445	0.00219445	0.00219445	0.00219445	0.00219445	0.00219445	0.00219445
alpha-Linolenic acid metabolism	hsa00592	Metabolism;Lipid metabolism	0.0031905	0.00231395	0.00171915	0.00241692	0.00112435	0.00241692	0.00306755	0.00187302	0.00306755	0.00216862	0.00306755	0.00112435	0.00224735	0.00306755	0.00306755	0.00269075	0.00269075	0.00306755	0.00306755	0.00169575	0.00171915	0.0178552	0.0178552	0.00231395	0.00241692	0.00112435	0.00241692	0.00306755	0.00187302	0.00306755	0.00216862	0.00306755	0.00112435	0.00224735	0.00306755	0.00306755	0.00269075	0.00269075	0.00306755	0.00306755	0.00169575
Sphingolipid metabolism	hsa00600	Metabolism;Lipid metabolism	0.00245775	0.00219445	0.00219445	0.00219445	0.00112435	0.00112435	0.00200317	0.0023443	0.0023443	0.0040542	0.0007551	0.0007551	0.00120505	0.00112435	0.00112435	0.00200317	0.00096905	0.00096905	0.0016326	0.0011439	0.0011439	0.00202217	0.0011439	0.0011439	0.00202217	0.0011439	0.0011439	0.00202217	0.0011439	0.0011439	0.00202217	0.00219445	0.00219445	0.00381245	0.00112435	0.00381245	0.00112435	0.00219445	0.00154112	0.0021156	0.0021156	0.0021156	0.0021156	0.00219445	0.00154112	0.0021156	0.0021156
Glycosphingolipid biosynthesis	hsa00601	Metabolism;Glycan biosynthesis and metabolism	0.00251546	0.00317785	0.00243022	0.00243022	0.00243022	0.00317785	0.00317785	0.00317785	0.00317785	0.00317785	0.00317785	0.00317785	0.00317785	0.00317785	0.00317785	0.00317785	0.00317785	0.00243022	0.00243022	0.00243022	0.00243022	0.00243022	0.00243022	0.00243022	0.00243022	0.00243022	0.00243022	0.00243022	0.00243022	0.00243022	0.00243022	0.00243022	0.00243022	0.00243022	0.00243022	0.00243022	0.00243022	0.00243022	0.00243022	0.00243022	0.00243022	0.00243022	0.00243022	0.00243022	0.00243022	0.00243022	0.00243022
Glycosphingolipid biosynthesis	hsa00603	Metabolism;Glycan biosynthesis and metabolism	0.00680913	0.00243022	0.0040542	0.0040542	0.0040542	0.0232991	0.0232991	0.00243022	0.00243022	0.0040542	0.0040542	0.0040542	0.0040542	0.0040542	0.0232991	0.0232991	0.00243022	0.0040542	0.00243022	0.00243022	0.00267943	0.00267943	0.00267943	0.00267943	0.00267943	0.00267943	0.00267943	0.00267943	0.0040542	0.0040542	0.0232991	0.0232991	0.00243022	0.0040542	0.0040542	0.00267943	0.00267943	0.00243022	0.00243022	0.0232991	0.0232991	0.0040542	0.0040542	0.0040542	0.00243022	0.0040542
Glycosphingolipid biosynthesis	hsa00604	Metabolism;Glycan biosynthesis and metabolism	0.00285626	0.00243022	0.00243022	0.0040542	0.0040542	0.00243022	0.0040542	0.0040542	0.00200317	0.00243022	0.00243022	0.00200317	0.00200317	0.00243022	0.00243022	0.00267943	0.00267943	0.00267943	0.00267943	0.00267943	0.00267943	0.00267943	0.00267943	0.00267943	0.00267943	0.00267943	0.00267943	0.00243022	0.00243022	0.00243022	0.00243022	0.00243022	0.00243022	0.00243022	0.00243022	0.0040542	0.0040542	0.00267943	0.00267943	0.00267943	0.00267943	0.00267943	0.00267943	0.00243022	0.00267943	0.00267943	0.00243022
Pyruvate metabolism	hsa00620	Metabolism;Carbohydrate metabolism	0.00463191	0.0051542	0.00444437	0.00444437	0.00834709	0.00834709	0.00834709	0.00834709	0.00834709	0.00834709	0.00834709	0.00834709	0.00834709	0.00834709	0.00834709	0.00834709	0.00834709	0.00834709	0.00834709	0.00834709	0.00834709	0.00834709	0.00834709	0.00834709	0.00834709	0.00834709	0.0051542	0.0031835	0.0031835	0.0031835	0.0051542	0.00231395	0.00382625	0.0062966	0.0062966	0.0031835	0.00194655	0.0044963	0.0031835	0.0031835	0.0051542	0.00231395	0.00382625	0.0051542	0.0031835	0.0031835	0.0062966
Glyoxylate and dicarboxylate metabolism	hsa00630	Metabolism;Carbohydrate metabolism	0.00703636	0.0031835	0.0031835	0.0062966	0.0062966	0.0062966	0.0062966	0.0062966	0.0031835	0.0062966	0.0062966	0.0031835	0.0031835	0.0031835	0.0062966	0.0062966	0.0062966	0.0105029	0.0105029	0.0105029	0.0178552	0.0178552	0.0178552	0.0178552	0.00305725	0.0047236	0.0047236	0.00305725	0.0047236	0.0031835	0.0062966	0.0062966	0.0031835	0.0062966	0.0062966	0.0047236	0.0105029	0.0105029	0.0062966	0.0062966	0.0062966
Propanoate metabolism	hsa00640	Metabolism;Carbohydrate metabolism	0.00496737	0.0031835	0.0062966	0.0062966	0.0062966	0.0062966	0.0062966	0.0062966	0.0062966	0.0062966	0.0062966	0.0062966	0.0062966	0.0062966	0.0062966	0.0062966	0.0031835	0.0062966	0.0031835	0.0062966	0.0031835	0.0062966	0.0031835	0.0062966	0.0062966	0.0062966	0.0062966	0.0062966	0.0062966	0.0062966	0.0031835	0.0062966	0.0062966	0.0031835	0.0062966	0.0062966	0.00421023	0.00421023	0.00375623	0.0031835	0.0012299	0.0031835	0.0012299	0.0051542	0.0014651	0.0062966	0.0031835
Butanoate metabolism	hsa00650	Metabolism;Carbohydrate metabolism	0.00463373	0.0062966	0.0062966	0.00230458	0.0062966	0.0062966	0.0062966	0.0062966	0.0062966	0.0062966	0.0062966	0.0031835	0.0062966	0.0031835	0.0051542	0.0031835	0.0062966	0.0031835	0.0062966	0.0031835	0.0051542	0.0062966	0.0031835	0.0062966	0.0031835	0.0062966	0.0031835	0.0031835	0.0051542	0.0031835	0.0062966	0.0051542	0.0031835	0.0031835	0.0062966	0.0031835	0.0062966	0.0051542	0.0031835	0.0051542	0.0031835	0.0031835	0.0062966	0.0031835	0.0062966	0.0031835	0.0062966
One carbon pool by folate	hsa00670	Metabolism;Metabolism of cofactors and vitamins	0.00423532	0.0031835	0.0040587	0.0040587	0.0040587	0.0040587	0.0040587	0.0040587	0.0040587	0.0040587	0.0040587	0.0040587	0.00267568	0.0042689	0.0042689	0.0040587	0.0040587	0.0031835	0.0062966	0.0023243	0.00376325	0.0062966	0.00376325	0.0051542	0.0031835	0.0031835	0.00437505	0.0028457	0.0028457	0.0028457	0.0062966	0.0031835	0.0031835	0.0031835	0.0031835	0.0031835	0.0031835	0.0028457	0.0028457	0.0028457	0.0031835	0.0062966	0.0062966	0.0062966	0.0062966	0.0062966	0.0031835
Thiamine metabolism	hsa00730	Metabolism;Metabolism of cofactors and vitamins	0.0062966	0.0062966	0.0062966	0.0062966	0.0062966	0.0062966	0.0062966	0.0062966
Riboflavin metabolism	hsa00740	Metabolism;Metabolism of cofactors and vitamins	0.00302321	0.0062966	0.0014651	0.0028359	0.0028359	0.0028359	0.0028359	0.0028359	0.0028359	0.0028359	0.0022174	0.0014651	0.0015497	0.0023443	0.0023443	0.0007551	0.00843965	0.0028359	0.00328555	0.00508485	0.00508485	0.00148625	0.00148625	0.0014651	0.0028359	0.0022174	0.00843965	0.0014651	0.0028359	0.0015497	0.00328555	0.0023443	0.00508485	0.00508485	0.00508485	0.0007551	0.00148625	0.0042067	0.0051542	0.00271865	0.0039722	0.0039722	0.0014651	0.0014651	0.0014651	0.0014651	0.0042067
Vitamin B6 metabolism	hsa00750	Metabolism;Metabolism of cofactors and vitamins	0.00433162	0.0014651	0.0035755	0.0051542	0.0051542	0.0051542	0.0051542	0.0051542	0.0051542	0.0051542	0.0051542	0.0051542	0.0035755	0.0035755	0.0035755	0.0035755	0.0035755
Nicotinate and nicotinamide metabolism	hsa00760	Metabolism;Metabolism of cofactors and vitamins	0.00296108	0.0051542	0.00256645	0.0014651	0.0051542	0.0051542	0.0047077	0.0013037	0.0013037	0.0007551	0.00256645	0.0014651	0.00256645	0.0014651	0.00256645	0.0014651	0.00256645	0.0014651	0.0051542	0.0051542	0.0051542	0.0051542	0.0051542	0.0051542	0.00256645	0.0051542	0.0031835	0.0051542	0.0051542	0.0051542	0.0051542	0.0051542	0.0051542	0.00256645	0.0051542	0.0031835	0.0051542	0.002931	0.0014651	0.0028359	0.00437505	0.0031835	0.004469	0.004469	0.004469	0.004469	0.004469
Pantothenate and CoA biosynthesis	hsa00770	Metabolism;Metabolism of cofactors and vitamins	0.0030536	0.00256645	0.00256645	0.00256645	0.00256645	0.00256645	0.00256645	0.00256645	0.00256645	0.00256645	0.00256645	0.00256645	0.00256645	0.00256645	0.00256645	0.00256645	0.00256645	0.00256645	0.00256645	0.00256645	0.00256645	0.00256645	0.00256645	0.00256645	0.00256645	0.00256645	0.00256645	0.00256645	0.00256645	0.0051542	0.0051542	0.0051542	0.0051542	0.0014651	0.0014651	0.0014651	0.0014651	0.0028359	0.0028359	0.0028359	0.0028359	0.0051542	0.0014651	0.0028359	0.0028359	0.0028359	0.0051542
Biotin metabolism	hsa00780	Metabolism;Metabolism of cofactors and vitamins	0.00410525	0.00375605	0.00445445
Lipoic acid metabolism	hsa00785	Metabolism;Metabolism of cofactors and vitamins	0.0062966	0.0062966	0.0062966	0.0062966	0.0062966
Folate biosynthesis	hsa00790	Metabolism;Metabolism of cofactors and vitamins	0.00364963	0.0062966	0.0022709	0.0022709	0.0022709	0.0022709	0.0022709	0.0022709	0.0022709	0.0022709	0.0022709	0.00474005	0.00474005	0.00474005	0.00474005	0.00333513	0.00388975	0.00388975	0.00388975	0.00388975	0.00388975	0.00388975	0.00445445	0.0051542	0.0051542	0.0051542	0.0051542	0.0062966	0.00486655	0.00388975	0.00388975	0.0022709	0.0022709	0.0022709	0.0022709	0.0022709
Retinol metabolism	hsa00830	Metabolism;Metabolism of cofactors and vitamins	0.00230739	0.002931	0.002931	0.002931	0.002931	0.002931	0.002931	0.002931	0.00231395	0.00231395	0.00231395	0.00231395	0.00231395	0.00231395	0.00231395	0.00231395	0.00219445	0.00231395	0.00231395	0.00231395	0.00231395	0.00231395	0.00231395	0.00231395	0.00231395	0.00219445	0.00112435	0.00219445	0.00219445	0.00326455	0.00216785	0.00216785	0.00112435	0.00240866	0.00219445	0.00219445	0.00219445	0.00231395	0.00231395	0.00231395	0.00231395	0.00231395	0.00231395	0.00231395	0.00231395	0.00219445	0.00112435
Porphyrin and chlorophyll metabolism	hsa00860	Metabolism;Metabolism of cofactors and vitamins	0.00256827	0.0014651	0.0014651	0.0014651	0.0014651	0.0014651	0.0031835	0.00376325	0.00237787	0.00237787	0.00376325	0.00376325	0.0031628	0.0031628	0.0031628	0.0031628	0.00231395	0.0014651	0.00231395	0.00231395	0.00231395	0.00231395	0.00231395	0.00231395	0.00231395	0.00231395	0.00231395	0.00231395	0.00231395	0.00231395	0.00231395	0.00231395	0.00231395	0.0014651	0.00231395	0.0014651	0.00231395	0.00231395	0.00231395	0.00231395	0.00231395	0.00231395	0.00231395	0.00231395	0.00231395	0.00231395	0.00231395
Terpenoid backbone biosynthesis	hsa00900	Metabolism;Metabolism of terpenoids and polyketides	0.00389479	0.0031835	0.0062966	0.0051542	0.0031835	0.00251963	0.0023479	0.0049583	0.0103931	0.0103931	0.0103931	0.0103931	0.0103931	0.0103931	0.002931	0.002931	0.002931	0.002931	0.0051542	0.0051542	0.0051542	0.0051542	0.00231395	0.00231395	0.00231395	0.00194655	0.00194655	0.0031835	0.0031835	0.0031835	0.0031835	0.0031835	0.0031835	0.0031835	0.0031835	0.0031835	0.0031835	0.0031835	0.0031835	0.0031835	0.0031835	0.0031835	0.0031835	0.00242363	0.00219445	0.00219445	0.00219445
Nitrogen metabolism	hsa00910	Metabolism;Energy metabolism	0.00458772	0.0044963	0.0044963	0.00416127	0.00474005	0.00474005	0.00474005	0.00474005
Sulfur metabolism	hsa00920	Metabolism;Energy metabolism	0.00544779	0.00474005	0.00474005	0.00474005	0.00474005	0.0062966	0.0062966	0.0062966	0.0062966	0.0062966	0.0062966	0.0062966	0.0062966	0.0062966	0.0031835	0.0062966	0.0031835	0.0062966	0.0042689	0.0040587	0.0040587	0.0031835	0.0062966	0.0062966	0.0062966	0.0062966	0.0062966
Aminoacyl-tRNA biosynthesis	hsa00970	Genetic Information Processing;Translation	0.00498582	0.0031835	0.0062966	0.0062966	0.0062966	0.0062966	0.0031835	0.0031835	0.0031835	0.0031835	0.0062966	0.0031835	0.0062966	0.0031835	0.0062966	0.0062966	0.0062966	0.0062966	0.0031835	0.0062966
Metabolism of xenobiotics by cytochrome P450	hsa00980	Metabolism;Xenobiotics biodegradation and metabolism	0.00282931	0.0062966	0.0062966	0.00231395	0.00231395	0.00231395	0.00231395	0.00231395	0.00231395	0.00231395	0.00231395	0.00231395	0.00231395	0.00231395	0.00231395	0.00231395	0.00231395	0.00231395	0.00231395	0.00231395	0.00231395	0.00231395	0.00231395	0.0020728	0.0020728	0.00231395	0.00231395	0.00231395	0.00231395	0.00216785	0.00216785	0.00211182	0.00211182	0.00219445	0.00219445	0.00221868	0.00221868	0.00231395	0.00231395	0.00219445	0.00219445	0.00219445	0.00231395	0.00231395	0.00231395	0.00231395	0.00231395
Drug metabolism	hsa00982	Metabolism;Xenobiotics biodegradation and metabolism	0.00418112	0.00326455	0.00326455	0.00326455	0.00326455	0.00326455	0.00219445	0.00219445	0.00219445	0.00219445	0.00219445	0.00112435	0.00219445	0.00219445	0.00219445	0.00219445	0.00219445	0.00219445	0.00219445	0.00219445	0.00219445	0.00219445	0.00219445	0.00219445	0.00219445	0.00219445	0.00219445	0.00112435	0.00219445	0.00219445	0.00219445	0.00219445	0.00219445	0.0051542	0.0051542	0.0051542	0.0051542	0.0051542	0.0051542	0.0051542	0.0051542	0.0051542	0.0051542	0.0051542	0.0051542	0.0051542	0.0051542
Drug metabolism	hsa00983	Metabolism;Xenobiotics biodegradation and metabolism	0.00334963	0.0051542	0.0040973	0.0040973	0.0051542	0.0051542	0.0048116	0.0048116	0.0048116	0.0048116	0.0051542	0.0048116	0.0048116	0.0048116	0.0048116	0.0051542	0.0051542	0.0051542	0.0051542	0.0051542	0.00231395	0.00231395	0.00231395	0.00231395	0.00231395	0.00231395	0.00231395	0.00231395	0.00231395	0.00231395	0.00231395	0.00231395	0.00231395	0.00231395	0.00231395	0.00231395	0.00231395	0.00231395	0.00231395	0.00231395	0.00231395	0.00231395	0.00231395	0.00231395	0.00231395	0.00231395	0.00231395
Biosynthesis of unsaturated fatty acids	hsa01040	Metabolism;Lipid metabolism
Metabolic pathways	hsa01100		0.00374352	0.0048116	0.0048116	0.0048116	0.0048116	0.0048116	0.0062966	0.00194655	0.00376325	0.00153545	0.00237787	0.00242363	0.00171745	0.00171745	0.00171745	0.00171745	0.00171745	0.00171745	0.00171745	0.00171745	0.00171745	0.00171745	0.00376325	0.0007551	0.00115953	0.00115953	0.00339657	0.00339657	0.0012299	0.0012299	0.0012299	0.0040973	0.00655586	0.0051542	0.0040973	0.0031835	0.0051542	0.0051542	0.0031835	0.0051542	0.0031835	0.0051542	0.0051542	0.0031835	0.0051542	0.0031835	0.0051542
Carbon metabolism	hsa01200	Metabolism;Overview	0.00429346	0.004469	0.00293975	0.00293975	0.00293975	0.00293975	0.00293975	0.00293975	0.00293975	0.00293975	0.00293975	0.0031835	0.0031835	0.0031835	0.0031835	0.0031835	0.0062966	0.0031835	0.0062966	0.0062966	0.0031835	0.0062966	0.0062966	0.0031835	0.0062966	0.0062966	0.0031835	0.0062966	0.0062966	0.0031835	0.0062966	0.0031835	0.0031835	0.0031835	0.0031835	0.0031835	0.0031835	0.0031835	0.0031835	0.0031835	0.0031835	0.0031835	0.00293975	0.0031835	0.0062966	0.0031835	0.0062966
2-Oxocarboxylic acid metabolism	hsa01210	Metabolism;Overview	0.00391732	0.0040426	0.0031835	0.00224807	0.00376325	0.0040426	0.0031835	0.0031835	0.0031835	0.0031835	0.0031835	0.0031835	0.00376325	0.00376325	0.00376325	0.0031835	0.0031835	0.0031835	0.0031835	0.0031835	0.0031835	0.0031835	0.00376325	0.0031835	0.0031835	0.0031835	0.0062966	0.0051542	0.0031835	0.0031835	0.0062966	0.0040426	0.00316705	0.0031835	0.0062966	0.0031835	0.0062966	0.0031835	0.0062966	0.0031835	0.0062966	0.00721785	0.00316705	0.00316705	0.0062966
Fatty acid metabolism	hsa01212	Metabolism;Overview	0.0033911	0.00376325	0.00376325	0.00376325	0.00217185	0.00217185	0.0062966	0.0062966	0.0062966	0.0031506	0.0031506	0.0029304	0.0029304	0.0035165	0.0035165	0.0051542	0.00216785	0.00216785	0.00219445	0.00219445	0.0031835	0.00219445	0.00219445	0.0031835	0.0031835	0.00231395	0.0026856	0.0026856	0.0026856	0.0026856	0.0026856	0.0026856	0.00401127	0.00401127	0.0026856	0.0026856	0.0026038	0.0026038	0.00330965	0.00330965	0.00365963	0.00365963	0.00365963	0.00365963	0.00365963	0.00365963	0.00445793
Degradation of aromatic compounds	hsa01220	Metabolism;Overview	0.00237787	0.00237787
Biosynthesis of amino acids	hsa01230	Metabolism;Overview	0.00440306	0.0051542	0.0031835	0.0031835	0.0048116	0.00293975	0.00293975	0.0031835	0.00376325	0.0031835	0.0031835	0.0031835	0.00376325	0.0031835	0.0031835	0.00416885	0.00304377	0.00416885	0.00416885	0.0044963	0.0048116	0.0031835	0.0031835	0.0062966	0.0062966	0.0062966	0.0062966	0.0062966	0.0062966	0.0062966	0.0062966	0.0062966	0.0062966	0.0062966	0.0062966	0.0062966	0.0062966	0.0062966	0.0062966	0.0062966	0.0062966	0.0062966	0.0062966	0.0062966	0.0062966	0.0062966	0.0062966
ABC transporters	hsa02010	Environmental Information Processing;Membrane transport
Ribosome biogenesis in eukaryotes	hsa03008	Genetic Information Processing;Translation	0.00518902	0.00486655	0.00486655	0.00486655	0.00486655	0.00486655	0.00486655	0.00486655	0.00486655	0.00486655	0.00486655	0.00486655	0.00486655	0.00486655	0.005374	0.005374	0.005374	0.005374	0.005374	0.005374	0.005374	0.005374	0.005374	0.005374	0.00549695	0.00549695	0.00549695	0.005374	0.005374	0.005374	0.005374	0.005374	0.005374	0.005374	0.005374	0.005374	0.005374	0.005374	0.005374	0.005374	0.005374	0.005374	0.005374	0.005374	0.005374	0.005374	0.005374
Ribosome	hsa03010	Genetic Information Processing;Translation
RNA transport	hsa03013	Genetic Information Processing;Translation	0.00491698	0.00486655	0.00486655	0.00486655	0.0049215	0.00486655	0.00486655	0.00486655	0.00486655	0.00486655	0.00486655	0.00486655	0.00486655	0.00486655	0.00486655	0.00486655	0.00486655	0.0049215	0.00486655	0.00415675	0.0049215	0.00486655	0.00486655	0.00486655	0.00486655	0.00486655	0.00486655	0.00486655	0.00486655	0.00486655	0.00486655	0.0048116	0.0048116	0.0051542	0.0051542	0.0051542	0.0051542	0.0051542	0.0051542	0.0051542	0.0051542	0.0051542	0.0051542	0.0051542	0.0051542	0.0051542	0.0051542
mRNA surveillance pathway	hsa03015	Genetic Information Processing;Translation	0.00507079	0.00486655	0.00486655	0.0049215	0.00486655	0.00486655	0.0049215	0.0049215	0.00486655	0.00486655	0.00486655	0.00486655	0.00486655	0.00486655	0.00486655	0.00486655	0.00415675	0.0049215	0.00486655	0.00486655	0.00486655	0.00486655	0.00486655	0.00486655	0.0049215	0.00486655	0.005374	0.0049215	0.0049215	0.005374	0.0051542	0.0048116	0.0048116	0.0051542	0.0051542	0.0051542	0.0048116	0.00486655	0.00486655	0.0048116	0.0048116	0.0048116	0.0048116	0.00486655	0.00486655	0.0048116	0.0048116
RNA degradation	hsa03018	Genetic Information Processing;Folding, sorting and degradation	0.00494599	0.0048116	0.00486655	0.0048116	0.00486655	0.0048116	0.00486655	0.0048116	0.00486655	0.0048116	0.00486655	0.0048116	0.00486655	0.0048116	0.00486655	0.0048116	0.00486655	0.0048116	0.00486655	0.00486655	0.00486655	0.00486655	0.005374	0.00486655	0.00486655	0.00486655	0.00486655	0.00486655	0.0048116	0.0048116	0.00486655	0.00486655	0.0051542	0.0048116	0.0048116	0.00486655	0.0048116	0.00486655	0.0048116	0.00486655	0.00486655	0.00486655	0.0048116	0.00486655	0.00486655	0.0048116	0.0048116
RNA polymerase	hsa03020	Genetic Information Processing;Transcription
Basal transcription factors	hsa03022	Genetic Information Processing;Transcription
DNA replication	hsa03030	Genetic Information Processing;Replication and repair
Spliceosome	hsa03040	Genetic Information Processing;Transcription
Proteasome	hsa03050	Genetic Information Processing;Folding, sorting and degradation
Protein export	hsa03060	Genetic Information Processing;Folding, sorting and degradation
PPAR signaling pathway	hsa03320	Organismal Systems;Endocrine system
Base excision repair	hsa03410	Genetic Information Processing;Replication and repair
Nucleotide excision repair	hsa03420	Genetic Information Processing;Replication and repair
Mismatch repair	hsa03430	Genetic Information Processing;Replication and repair
Homologous recombination	hsa03440	Genetic Information Processing;Replication and repair
Non-homologous end-joining	hsa03450	Genetic Information Processing;Replication and repair
Fanconi anemia pathway	hsa03460	Genetic Information Processing;Replication and repair	0.00515919	0.00416148	0.005374	0.00549695	0.00549695	0.00549695	0.00549695	0.005374	0.005374	0.00416148
MAPK signaling pathway	hsa04010	Environmental Information Processing;Signal transduction	0.00327016	0.00331925	0.00331925	0.00331925	0.00331925	0.00331925	0.00331925	0.00331925	0.00331925	0.00140878	0.00379339	0.00328398	0.00339293	0.00321635	0.0038855	0.0037864	0.00385993	0.00351873	0.0038855	0.0037864	0.00385993	0.00351873	0.0038855	0.0037864	0.00385993	0.00351873	0.0038855	0.0037864	0.00385993	0.00351873	0.0038855	0.0037864	0.00385993	0.00351873	0.0038855	0.0037864	0.00385993	0.00351873	0.0038855	0.0037864	0.00385993	0.00351873	0.0038855	0.0037864	0.00385993	0.00351873	0.0038855
ErbB signaling pathway	hsa04012	Environmental Information Processing;Signal transduction	0.00342157	0.0048053	0.00280823	0.00215875	0.00215875	0.00215875	0.00215875	0.00215875	0.00215875	0.00272053	0.0028691	0.00400658	0.00400657	0.00400658	0.00400658	0.00283528	0.00283528	0.00283528	0.00283528	0.00283528	0.00283528	0.00368572	0.00368572	0.00368572	0.0036961	0.0036961	0.0036961	0.00241525	0.00241525	0.00241525	0.00241525	0.00241525	0.00241525	0.00241525	0.00241525	0.00241525	0.00241525	0.00241525	0.00241525	0.00140878	0.00371766	0.00140878	0.00371766	0.00313887	0.00371766	0.00313887	0.00371766
Ras signaling pathway	hsa04014	Environmental Information Processing;Signal transduction	0.00290638	0.00148625	0.00256322	0.0024009	0.00253975	0.00249678	0.00256045	0.00246035	0.00246035	0.00228685	0.00148625	0.00148625	0.00148625	0.00148625	0.00148625	0.00148625	0.00148625	0.00328985	0.00389605	0.00160827	0.00273865	0.00265421	0.0026768	0.00255898	0.00269528	0.00265726	0.00265726	0.00244543	0.00160827	0.00160827	0.00160827	0.00160827	0.00160827	0.00160827	0.00160827	0.0033265	0.00372902	0.0013037	0.00224915	0.00221228	0.00207245	0.00194527	0.00211295	0.00222652	0.00222652	0.0019485	0.0013037
Rap1 signaling pathway	hsa04015	Environmental Information Processing;Signal transduction	0.00280746	0.0011344	0.0011101	0.0011101	0.0011101	0.0011344	0.0011101	0.0011101	0.0011101	0.00194728	0.00205803	0.0024852	0.00411923	0.0019485	0.00253428	0.00253428	0.00253428	0.00197535	0.00286023	0.00193508	0.0023713	0.00193508	0.0023713	0.0023713	0.0023713	0.00230082	0.00324035	0.00324035	0.00324035	0.00193508	0.0023713	0.0013037	0.00125107	0.00193508	0.0023713	0.00210909	0.00261696	0.00215367	0.00253587	0.00132405	0.00132405	0.00132405	0.00243808	0.00243808	0.00132405	0.00132405	0.00132405
Calcium signaling pathway	hsa04020	Environmental Information Processing;Signal transduction	0.00208341	0.00277233	0.00277467	0.00277467	0.00277467	0.00277467	0.00277467	0.00277467	0.0017951	0.0017951	0.0017951	0.0017951	0.0017951	0.0017951	0.0017951	0.0017951	0.0017951	0.0017951	0.00262415	0.00262415	0.0017951	0.0017951	0.0017951	0.0017951	0.00319625	0.00319625	0.0017951	0.0017951	0.0017951	0.0017951	0.0017951	0.0017951	0.0017951	0.0017951	0.0017951	0.0017951	0.0017951	0.0017951	0.0017951	0.0017951	0.0017951	0.0017951	0.0017951	0.0017951	0.0017951	0.00234096	0.00198909
Cytokine-cytokine receptor interaction	hsa04060	Environmental Information Processing;Signaling molecules and interaction	0.00265443	0.0022174	0.0022174	0.0022174	0.0022174	0.0022174	0.0022174	0.0022174	0.0022174	0.0022174	0.0022174	0.0022174	0.0022174	0.0022174	0.0022174	0.00148625	0.0022174	0.0022174	0.00148625	0.0022174	0.0022174	0.0022174	0.0022174	0.0022174	0.0022174	0.0022174	0.0022174	0.0022174	0.0022174	0.0022174	0.0022174	0.0022174	0.0022174	0.0022174	0.0022174	0.0022174	0.0022174	0.0022174	0.0022174	0.0022174	0.0022174	0.0022174	0.0022174	0.0022174	0.0022174	0.0022174	0.0022174
Chemokine signaling pathway	hsa04062	Organismal Systems;Immune system	0.00212681	0.0022174	0.0022174	0.0022174	0.0022174	0.0022174	0.0022174	0.0022174	0.0022174	0.0022174	0.0022174	0.0022174	0.0022174	0.0022174	0.0022174	0.0022174	0.0022174	0.0022174	0.0022174	0.0022174	0.0022174	0.0022174	0.0022174	0.0022174	0.0022174	0.0022174	0.0022174	0.0022174	0.0022174	0.0022174	0.0022174	0.0022174	0.0022174	0.0022174	0.0022174	0.0022174	0.0022174	0.0022174	0.0022174	0.0022174	0.0022174	0.0022174	0.0022174	0.0022174	0.0022174	0.0022174	0.0022174
NF-kappa B signaling pathway	hsa04064	Environmental Information Processing;Signal transduction	0.00334098	0.0015031	0.0015031	0.0015031	0.00437223	0.00386771	0.00386771	0.00386771	0.0022174	0.0022174	0.0022174	0.00220988	0.00241525	0.00241525	0.00368572	0.0011101	0.00241525	0.0048116	0.00486655	0.00486655	0.00486655	0.00486655	0.00486655	0.00486655	0.00306782	0.00306782	0.00437223	0.00382017	0.00382017
HIF-1 signaling pathway	hsa04066	Environmental Information Processing;Signal transduction	0.00282618	0.00382017	0.0022174	0.0022174	0.00140878	0.00140878	0.0007551	0.0007551	0.00371766	0.00371766	0.0022174	0.0022174	0.00371766	0.00371766	0.0022174	0.0022174	0.00486655	0.00486655	0.00486655	0.00486655	0.00486655	0.00486655	0.00486655	0.00486655	0.00283528	0.00283528	0.00283528	0.00283528	0.00283528	0.00283528	0.00368572	0.00368572	0.00368572	0.0036961	0.0036961	0.0036961	0.00241525	0.00241525	0.00241525	0.00241525	0.00241525	0.00241525	0.00241525	0.00241525	0.00241525	0.00241525	0.00241525
FoxO signaling pathway	hsa04068	Environmental Information Processing;Signal transduction	0.00361985	0.00235802	0.00235802	0.00132405	0.00132405	0.00486655	0.00486655	0.00486655	0.00486655	0.00349922	0.00349922	0.00349922	0.00349922	0.00349922	0.00349922	0.00349922	0.00349922	0.0031646	0.0022174	0.0031646	0.0022174	0.0031646	0.0022174	0.0022174	0.0022174	0.0022174	0.0022174	0.0022174	0.0022174	0.00486655	0.00486655	0.00486655	0.00486655	0.00486655	0.00486655	0.00486655	0.00486655	0.00486655	0.00486655	0.00486655	0.00486655	0.00486655	0.00486655	0.00486655	0.0022174	0.0022174	0.0022174
Phosphatidylinositol signaling system	hsa04070	Environmental Information Processing;Signal transduction	0.00258311	0.00346623	0.00370915	0.0037806	0.0037806	0.0019572	0.0019572	0.0019572	0.0043275	0.0043275	0.00332047	0.00370915	0.00312517	0.0069213	0.0069213	0.0069213	0.0069213	0.00370915	0.00503183	0.0037114	0.00256653	0.00352087	0.00352087	0.00352087	0.00352087	0.00368572	0.00426038	0.00426037	0.00426038	0.00426038	0.00251997	0.00359283	0.00359283	0.00359283	0.00359283	0.00359283	0.00359283	0.00359283	0.00359283	0.00359283	0.0011344	0.00171115	0.00171115	0.00171115	0.00171115	0.00171115	0.00171115
Neuroactive ligand-receptor interaction	hsa04080	Environmental Information Processing;Signaling molecules and interaction	0.00272907	0.0015031	0.0015031	0.0015031	0.00347187	0.0015031	0.0022174	0.0022174	0.0022174	0.00351197	0.0022174	0.0022174	0.0022174	0.0022174	0.0022174	0.0022174	0.0022174	0.0022174	0.0022174	0.00351197	0.0022174	0.0022174	0.0022174	0.0022174	0.00351197	0.0022174	0.0022174	0.0022174	0.0022174	0.00351197	0.0022174	0.0022174	0.0022174	0.0022174	0.00351197	0.0022174	0.0022174	0.0022174	0.0022174	0.0022174	0.0022174	0.0022174	0.00843965	0.00843965	0.00843965	0.0022174	0.0022174
Cell cycle	hsa04110	Cellular Processes;Cell growth and death	0.00454234	0.00283528	0.00283528	0.00283528	0.00422697	0.00422697	0.00419193	0.00419193	0.00415333	0.00415333	0.005374	0.005374	0.0049215	0.00422697	0.00422697	0.00422697	0.00419193	0.00422697	0.00419193	0.00419193	0.00419193	0.00419193	0.00419193	0.00419193	0.00419193	0.0048116	0.0049215	0.004469	0.005374	0.00486655	0.00486655	0.0051542	0.004469	0.0051542	0.004469	0.0051542	0.004469	0.0051542	0.004469	0.004469	0.004469	0.0051542	0.004469	0.00417967	0.00417967	0.00238643	0.00458187
Oocyte meiosis	hsa04114	Cellular Processes;Cell growth and death	0.00335779	0.005374	0.00486655	0.00486655	0.00486655	0.00486655	0.00486655	0.00486655	0.00486655	0.00486655	0.00486655	0.00486655	0.00489632	0.00489632	0.00489632	0.00489632	0.00251282	0.00251282	0.00251282	0.00251282	0.00238643	0.00489632	0.00768197	0.0022174	0.0022174	0.00115827	0.0011344	0.0011344	0.00132405	0.00115827	0.0011344	0.0011344	0.00132405	0.00115827	0.0011344	0.0011344	0.00132405	0.0019394	0.00200175	0.00200175	0.00243808	0.0019394	0.00200175	0.00200175	0.00243808	0.00115827	0.0011344
p53 signaling pathway	hsa04115	Cellular Processes;Cell growth and death	0.00391069	0.00416245	0.0049215	0.00419193	0.00422697	0.00419193	0.00370537	0.0049215	0.0049215	0.00422697	0.00419193	0.0146619	0.00422697	0.00415333	0.00282128	0.00282128	0.00419193	0.00419193	0.004262	0.004262	0.00422697	0.00138057	0.00138057	0.00284757	0.00284757	0.0062966	0.00336955	0.00336955	0.00307207	0.00225262	0.00419193	0.00422697	0.00400607	0.00400607	0.00138057	0.00138057	0.00138057	0.00400607	0.00419193	0.00422697	0.004262	0.004262	0.00419193	0.00419193	0.00422697	0.00282128	0.00257773
Ubiquitin mediated proteolysis	hsa04120	Genetic Information Processing;Folding, sorting and degradation
Sulfur relay system	hsa04122	Genetic Information Processing;Folding, sorting and degradation	0.00461678	0.0042689	0.0040587	0.0051542	0.0031835	0.0042689	0.0051542	0.0051542	0.0051542	0.0051542
SNARE interactions in vesicular transport	hsa04130	Genetic Information Processing;Folding, sorting and degradation
Regulation of autophagy	hsa04140	Cellular Processes;Transport and catabolism	0.00411582	0.00330965	0.00220988	0.00182745	0.0026659	0.00408435	0.0069213	0.0051542	0.0051542	0.0051542	0.00330965	0.0051542	0.003483	0.00365635	0.00346043	0.0051542	0.0051542
Protein processing in endoplasmic reticulum	hsa04141	Genetic Information Processing;Folding, sorting and degradation	0.00283807	0.00219445	0.00219445	0.00219445	0.00219445	0.00219445	0.00219445	0.00219445	0.00219445	0.00112435	0.00219445	0.00219445	0.00219445	0.00223428	0.00219445	0.00219445	0.00123793	0.00223428	0.00223428	0.00223428	0.00257642	0.00223428	0.00223428	0.00409915	0.00409915	0.0050355	0.0044766	0.0050355	0.0030873	0.0050355	0.0044766	0.0050355	0.0030873	0.00256645	0.00256645	0.00256645	0.00256645	0.0048116	0.0014651	0.00342903	0.00256645	0.00256645	0.00256645	0.00256645	0.00256645	0.00256645	0.00256645
Lysosome	hsa04142	Cellular Processes;Transport and catabolism	0.0052806	0.0052806	0.0052806	0.0052806	0.0052806	0.0052806	0.0052806	0.0052806
Endocytosis	hsa04144	Cellular Processes;Transport and catabolism	0.0021879	0.0052806	0.0052806	0.0052806	0.0052806	0.0052806	0.0052806	0.0052806	0.0052806	0.0052806	0.0052806	0.0052806	0.0052806	0.0052806	0.0052806	0.0052806	0.0011344	0.00262547	0.00262547	0.00239318	0.00209254	0.00218132	0.00224088	0.00224088	0.0011344	0.0011344	0.0011344	0.0011344	0.00212978	0.0011344	0.0011344	0.0014651	0.00336136	0.00336136	0.0030392	0.00278157	0.00292593	0.00291397	0.00291397	0.0014651	0.0014651	0.0014651	0.0014651	0.00278955	0.0014651	0.0014651	0.001183
Phagosome	hsa04145	Cellular Processes;Transport and catabolism	0.00464277	0.00336948	0.00340413	0.00340413	0.00431208	0.00435247	0.00435247	0.00435247	0.00435247	0.00435247	0.0014651	0.0007551	0.0011291	0.0007551	0.0014651	0.0013575	0.0014651	0.00677692	0.00595216	0.00389403	0.003114	0.00389403	0.00389403	0.003114	0.00293977	0.0042393	0.00348436	0.0042393	0.0042393	0.00348436	0.00301207	0.0051542	0.0051542	0.0051542	0.0051542	0.0051542	0.0051542	0.0051542	0.0051542	0.0051542	0.0051542	0.0051542	0.0051542	0.0051542	0.0051542	0.0051542	0.0051542
Peroxisome	hsa04146	Cellular Processes;Transport and catabolism
mTOR signaling pathway	hsa04150	Environmental Information Processing;Signal transduction	0.00321578	0.00281954	0.00281954	0.00281954	0.00227234	0.00338637	0.00297246	0.00320093	0.00320093	0.00357181	0.00250919	0.00225971	0.00225971	0.00225971	0.00225971	0.00225971	0.00225971	0.00225971	0.00225971	0.00405025	0.00349922	0.00349922	0.0019485	0.00338637	0.00338637	0.00281954	0.00281954	0.00361229	0.0037359	0.00248497	0.00248497	0.00248497	0.00248497	0.00241525	0.00241525	0.00241525	0.00306782	0.00306782	0.00306782	0.00306782	0.00306782	0.00306782	0.00306782	0.00306782	0.00275817	0.00273977	0.00273977
PI3K-Akt signaling pathway	hsa04151	Environmental Information Processing;Signal transduction	0.0031548	0.00148625	0.00256322	0.0024009	0.00253975	0.00249678	0.00256045	0.00246035	0.00246035	0.00228685	0.00148625	0.00148625	0.00148625	0.00148625	0.00148625	0.00148625	0.00148625	0.00328985	0.00389605	0.00160827	0.00273865	0.00265421	0.0026768	0.00255898	0.00269528	0.00265726	0.00265726	0.00244543	0.00160827	0.00160827	0.00160827	0.00160827	0.00160827	0.00160827	0.00160827	0.0033265	0.00372902	0.0013037	0.00224915	0.00221228	0.00207245	0.00194527	0.00211295	0.00222652	0.00222652	0.0019485	0.0013037
Apoptosis	hsa04210	Cellular Processes;Cell growth and death	0.00327074	0.00367533	0.0007551	0.0013037	0.0007551	0.0007551	0.0007551	0.0007551	0.0007551	0.0007551	0.0007551	0.00331925	0.0022174	0.0022174	0.0022174	0.0022174	0.0022174	0.0022174	0.0022174	0.0022174	0.0022174	0.0022174	0.0051542	0.0051542	0.00330965	0.0051542	0.0051542	0.0051542	0.0051542	0.0051542	0.0051542	0.0051542	0.0051542	0.0048116	0.0036961	0.0048116	0.00486655	0.00368572	0.00486655	0.00368572	0.00283528	0.00368572	0.00368572	0.00283528	0.00368572	0.00368572	0.00283528
Cardiac muscle contraction	hsa04260	Organismal Systems;Circulatory system	0.00477101	0.00416885	0.00416885	0.00416885	0.00416885	0.00416885	0.00416885	0.00416885	0.0051542	0.0051542	0.0051542	0.0051542	0.0051542	0.0051542	0.0051542	0.0051542	0.0051542	0.0051542	0.0051542
Adrenergic signaling in cardiomyocytes	hsa04261	Organismal Systems;Circulatory system	0.00181818	0.0051542	0.0051542	0.0051542	0.0051542	0.0051542	0.0051542	0.0051542	0.0051542	0.0051542	0.0051542	0.0051542	0.0051542	0.0051542	0.0051542	0.0051542	0.0051542	0.0051542	0.001533	0.001533	0.001533	0.001533	0.00123793	0.00123793	0.00123793	0.00123793	0.00112435	0.00112435	0.00112435	0.00112435	0.00112435	0.00112435	0.00112435	0.00112435	0.001533	0.001533	0.00519275	0.001533	0.001533	0.00519275	0.001533	0.001533	0.001533	0.001533	0.001533	0.001533	0.001533
Vascular smooth muscle contraction	hsa04270	Organismal Systems;Circulatory system	0.00278465	0.00241555	0.00241555	0.0048116	0.0048116	0.0048116	0.0048116	0.0048116	0.0048116	0.0048116	0.0048116	0.0051542	0.0051542	0.0051542	0.0051542	0.0051542	0.0051542	0.0013037	0.00096905	0.00163952	0.00212378	0.00163952	0.00212378	0.0013037	0.00096905	0.0013037	0.00096905	0.0013037	0.00096905	0.0013037	0.00096905	0.00256645	0.00248598	0.00248598	0.00350115	0.00210482	0.00350115	0.0024571	0.00350115	0.0013037	0.00250537	0.00350115	0.00350115	0.0030338	0.0030338	0.00350115	0.00350115
Wnt signaling pathway	hsa04310	Environmental Information Processing;Signal transduction	0.00449633	0.00306755	0.00306755	0.00306755	0.00306755	0.00306755	0.00306755	0.00306755	0.00306755	0.00306755	0.00306755	0.00306755	0.00306755	0.00306755	0.00306755	0.00306755	0.00306755	0.00306755	0.00306755	0.00306755	0.0022174	0.0022174	0.00317785	0.0022174	0.0022174	0.0022174	0.0022174	0.0022174	0.00317785	0.0022174	0.0022174	0.0022174	0.00317785	0.0022174	0.0022174	0.0022174	0.0022174	0.0022174	0.00317785	0.0022174	0.0022174	0.0022174	0.00317785	0.0022174	0.0022174	0.0022174	0.0022174
Dorso-ventral axis formation	hsa04320	Organismal Systems;Development	0.0045093	0.00380665	0.00380665	0.00380665	0.00260517	0.00486655	0.00486655	0.0049215	0.0049215	0.0049215	0.0049215	0.0049215	0.0049215	0.0049215	0.0049215
Notch signaling pathway	hsa04330	Environmental Information Processing;Signal transduction	0.00237002	0.00096905	0.00096905	0.00096905	0.00096905	0.00096905	0.00096905	0.00096905	0.00096905	0.00096905	0.00096905	0.00096905	0.00096905	0.00312277	0.00312277	0.00312277	0.00296705	0.00296705	0.00312277	0.00312277	0.00312277	0.00296705	0.00296705	0.00312277	0.00312277	0.00312277	0.00296705	0.00296705	0.00312277	0.00312277	0.00312277	0.00296705	0.00296705	0.00096905	0.00096905	0.00096905	0.00096905	0.0016326	0.0016326	0.0016326	0.0016326	0.0016326	0.0016326	0.0016326	0.0016326	0.0016326	0.0016326
Hedgehog signaling pathway	hsa04340	Environmental Information Processing;Signal transduction	0.00395156	0.0007551	0.0022174	0.0022174	0.0022174	0.00843965	0.00843965	0.00843965	0.00350115	0.00350115	0.00350115	0.0022174	0.0022174	0.0022174	0.00405025	0.00405025	0.00405025	0.00405025	0.00405025	0.00405025	0.00405025	0.00405025	0.00405025	0.00405025	0.00405025	0.00405025	0.00405025	0.00405025	0.00405025	0.00405025	0.00405025	0.00405025	0.00405025	0.0038938	0.0038938	0.0038938	0.0038938	0.0038938	0.0038938	0.0038938	0.0038938	0.0038938	0.0038938	0.0038938	0.0038938	0.0038938	0.0038938
TGF-beta signaling pathway	hsa04350	Environmental Information Processing;Signal transduction	0.00709719	0.0022174	0.0022174	0.0022174	0.0022174	0.0022174	0.0022174	0.0022174	0.0022174	0.0022174	0.0022174	0.0022174	0.0022174	0.0022174	0.0022174	0.0022174	0.0022174	0.0022174	0.0022174	0.0022174	0.0022174	0.0022174	0.0022174	0.0022174	0.0022174	0.0022174	0.0022174	0.0022174	0.0022174	0.0022174	0.0022174	0.0022174	0.0022174	0.0022174	0.0022174	0.0022174	0.00132405	0.00132405	0.00132405	0.00132405	0.00132405	0.00132405	0.00132405	0.00132405	0.00132405	0.00235802	0.00235802
Axon guidance	hsa04360	Organismal Systems;Development	0.00232055	0.00289391	0.004262	0.00298292	0.00342903	0.00342903	0.00342903	0.0051542	0.0051542	0.0051542	0.0035755	0.0035755	0.0035755	0.00299977	0.00261555	0.0031132	0.00256645	0.00256645	0.00256645	0.00256645	0.00160827	0.0013037	0.0013037	0.0013037	0.0013037	0.00147935	0.00147935	0.00147935	0.00311535	0.00265421	0.00160827	0.00160827	0.00290709	0.0024947	0.00160827	0.00288504	0.00160827	0.00221228	0.0013037	0.0013037	0.00248123	0.00211645	0.0013037	0.00250698	0.0013037	0.00221228	0.0013037
VEGF signaling pathway	hsa04370	Environmental Information Processing;Signal transduction	0.00303044	0.002997	0.002997	0.002997	0.002997	0.002997	0.002997	0.002997	0.002997	0.002997	0.002997	0.00272053	0.0028691	0.00400658	0.00400657	0.00400658	0.00400658	0.0041072	0.0031278	0.0031278	0.0029667	0.0036985	0.0029292	0.0029292	0.0029292	0.0029292	0.0029292	0.0029292	0.0029292	0.0030943	0.0030943	0.00253103	0.0036961	0.00256653	0.00256653	0.00256653	0.00256653	0.0031178	0.0048116	0.00322925	0.00342903	0.0051542	0.0035755	0.00239327	0.00330965	0.0024083	0.0024083
Osteoclast differentiation	hsa04380	Organismal Systems;Development	0.00312221	0.00148625	0.00156507	0.00417721	0.00417721	0.0011344	0.0011344	0.00132405	0.0014651	0.0011101	0.0011101	0.0011101	0.0011101	0.00283528	0.00283528	0.00283528	0.00283528	0.00283528	0.00283528	0.00368572	0.00368572	0.00368572	0.0036961	0.0036961	0.0036961	0.00241525	0.00241525	0.00241525	0.00241525	0.00241525	0.00241525	0.00241525	0.00241525	0.00241525	0.00241525	0.00241525	0.00241525	0.0022174	0.0022174	0.00132405	0.00132405	0.00132405	0.00132405	0.00132405	0.00132405	0.00132405	0.00132405
Hippo signaling pathway	hsa04390	Environmental Information Processing;Signal transduction	0.00284727	0.00241525	0.00241525	0.00241525	0.00241525	0.00378609	0.00324035	0.00316318	0.00316318	0.00286546	0.00400495	0.00274271	0.00386882	0.00274271	0.00386882	0.002999	0.00519275	0.003392	0.003392	0.00437503	0.00361229	0.00437503	0.00449283	0.00449283	0.0037359	0.0037359	0.00449283	0.00449283	0.00449283	0.00449283	0.00449283	0.00449283	0.00449283	0.00449283	0.00449283	0.00449283	0.0048116	0.0048116	0.0048116	0.0048116	0.0048116	0.0048116	0.0048116	0.0048116	0.00132405	0.00132405	0.00486808
Focal adhesion	hsa04510	Cellular Processes;Cell communication	0.00309335	0.00324035	0.00364545	0.00364545	0.00195337	0.00195337	0.00235802	0.0026602	0.00190212	0.00190212	0.00190212	0.00190212	0.00281954	0.00281954	0.00361229	0.0037359	0.00248497	0.00248497	0.00248497	0.00248497	0.00283528	0.00283528	0.00283528	0.00283528	0.00283528	0.00283528	0.00368572	0.00368572	0.00368572	0.0036961	0.0036961	0.0036961	0.00241525	0.00241525	0.00241525	0.00241525	0.00241525	0.00241525	0.00241525	0.00241525	0.00241525	0.00241525	0.00241525	0.00241525	0.00241525	0.00241525	0.00241525
ECM-receptor interaction	hsa04512	Environmental Information Processing;Signaling molecules and interaction	0.00486903	0.0022174	0.0022174	0.0022174	0.0022174	0.0022174	0.0022174	0.0022174	0.0022174	0.0022174	0.0022174	0.0022174	0.0022174	0.0022174	0.00148625	0.0022174	0.0022174	0.0022174	0.0022174	0.0022174	0.0022174	0.0022174	0.0022174	0.0022174	0.0022174	0.0022174	0.0022174	0.0022174	0.0022174	0.0022174	0.0022174	0.0022174	0.0022174	0.0022174	0.0022174	0.00843965	0.00843965	0.00843965	0.00843965	0.00843965	0.00843965	0.00843965	0.00843965	0.00843965	0.00843965	0.00843965	0.00843965
Cell adhesion molecules (CAMs)	hsa04514	Environmental Information Processing;Signaling molecules and interaction	0.00284657	0.0022174	0.0007551	0.0007551	0.0007551	0.0007551	0.00164104	0.00164104	0.00168553	0.00168553	0.00168553	0.00164104	0.00164104	0.00164104	0.00164104	0.00164104	0.00164104	0.00164104	0.00164104	0.00164104	0.00164104	0.00164104	0.00164104	0.00164104	0.00164104	0.00164104	0.00164104	0.00164104	0.00164104	0.00164104	0.00164104	0.00164104	0.00164104	0.00164104	0.00164104	0.00164104	0.0007551	0.0007551	0.0007551	0.0007551	0.0007551	0.0007551	0.0007551	0.0007551	0.0007551	0.0007551	0.0007551
Adherens junction	hsa04520	Cellular Processes;Cell communication	0.00310092	0.0011344	0.00262547	0.00262547	0.00123405	0.00123405	0.00269053	0.00269053	0.00322083	0.00123405	0.00269666	0.00282945	0.0011344	0.00241525	0.0037359	0.00123405	0.00123405	0.00123405	0.0011344	0.00186443	0.00368572	0.00225861	0.0007551	0.0007551	0.0007551	0.00150183	0.00150183	0.00150183	0.00150183	0.00150183	0.0007551	0.0007551	0.0007551	0.00150183	0.00150183	0.00150183	0.00150183	0.00444377	0.001533	0.001533	0.001533	0.00483243	0.00483243	0.0058906	0.00474693	0.00474693	0.00474693
Tight junction	hsa04530	Cellular Processes;Cell communication	0.00320043	0.0031684	0.0031684	0.0031684	0.0031684	0.0031684	0.0031684	0.0031684	0.0031684	0.0031684	0.0031684	0.0031684	0.0031684	0.0031684	0.0031684	0.0031684	0.0031684	0.0031684	0.0031684	0.0031684	0.0031684	0.0031684	0.0031684	0.0031684	0.0031684	0.0031684	0.0031684	0.0031684	0.0031684	0.0031684	0.0031684	0.0031684	0.0031684	0.0031684	0.0031684	0.0031684	0.0031684	0.0031684	0.0031684	0.0031684	0.0031684	0.0031684	0.0031684	0.0031684	0.0031684	0.0031684	0.0031684
Gap junction	hsa04540	Cellular Processes;Cell communication	0.0021348	0.00115827	0.0011344	0.0011344	0.00132405	0.00115827	0.0011344	0.0011344	0.00132405	0.00115827	0.0011344	0.0011344	0.00132405	0.0019394	0.00200175	0.00200175	0.00243808	0.0019394	0.00200175	0.00200175	0.00243808	0.00115827	0.0011344	0.0011344	0.00132405	0.00115827	0.0011344	0.0011344	0.00132405	0.00115827	0.0011344	0.0011344	0.00132405	0.00115827	0.0011344	0.0011344	0.00132405	0.00349922	0.00368572	0.00326994	0.00326994	0.00326994	0.00326994	0.00115827	0.0011344	0.00131408	0.00131408
Complement and coagulation cascades	hsa04610	Organismal Systems;Immune system	0.0110526	0.0146619	0.0146619	0.0146619	0.0146619	0.0146619	0.0146619	0.0094343	0.0146619	0.0022174	0.0022174	0.0022174	0.0022174	0.0146619	0.0146619	0.0146619	0.0146619	0.0146619	0.0146619	0.0146619	0.0146619	0.0146619	0.0146619	0.0146619	0.0146619	0.0146619	0.0146619	0.0146619	0.0146619	0.0146619	0.0146619	0.0146619	0.0146619	0.0146619	0.0146619	0.0146619	0.00843965	0.0146619	0.0146619	0.00496295	0.00843965	0.00843965	0.0146619	0.0146619	0.0146619	0.0146619	0.0146619
Antigen processing and presentation	hsa04612	Organismal Systems;Immune system	0.0033918	0.0007551	0.0007551	0.0007551	0.0007551	0.0007551	0.0007551	0.0007551	0.0007551	0.0007551	0.0007551	0.0007551	0.0007551	0.0007551	0.0007551	0.0007551	0.0007551	0.0007551	0.0007551	0.0007551	0.0007551	0.0007551	0.0007551	0.0007551	0.0007551	0.0007551	0.0007551	0.0007551	0.0007551	0.0007551	0.0007551	0.0007551	0.0007551	0.0007551	0.0007551	0.0007551	0.0007551	0.0050572	0.0050572	0.00561002	0.00561002	0.00561002	0.0050572	0.0050572	0.0050572	0.0050572	0.0050572
Renin-angiotensin system	hsa04614	Organismal Systems;Endocrine system
Toll-like receptor signaling pathway	hsa04620	Organismal Systems;Immune system	0.0036601	0.00405025	0.00405025	0.00405025	0.00405025	0.00405025	0.00405025	0.00405025	0.00405025	0.00405025	0.00405025	0.00405025	0.00405025	0.00405025	0.00405025	0.00405025	0.00132405	0.00132405	0.00405025	0.00405025	0.00405025	0.00405025	0.00405025	0.0013575	0.0013575	0.0013575	0.0013575	0.0014651	0.00296523	0.00431695	0.00129173	0.00129173	0.0014651	0.00443033	0.00328618	0.00328618	0.00328618	0.00431695	0.00443033	0.00443033	0.00431695	0.00106395	0.00106395	0.0022174	0.00486655	0.00486655	0.00328618
NOD-like receptor signaling pathway	hsa04621	Organismal Systems;Immune system	0.0043235	0.00330965	0.0051542	0.00443033	0.00486655	0.00486655	0.00486655	0.00486655	0.0048116	0.0048116	0.00368902	0.0048116	0.0048116	0.0048116	0.0042689	0.0051542	0.00294327	0.00449283	0.0051542	0.00306782	0.00306783	0.0048116	0.0048116	0.0048116	0.00416215	0.00390516	0.00399238	0.00399238	0.00399238	0.00399238	0.0048116	0.0048116	0.00399238	0.00399238	0.00399237	0.0048116	0.0048116	0.0048116	0.0038797	0.0051542	0.0051542	0.0041585	0.00399238	0.00399238	0.00241525	0.00368572	0.00368572
RIG-I-like receptor signaling pathway	hsa04622	Organismal Systems;Immune system	0.00357275	0.0023651	0.00339903	0.00415057	0.00280443	0.00382017	0.0048116	0.00486655	0.00486655	0.00486655	0.00486655	0.00280443	0.00305725	0.00330965	0.00306783	0.00306783	0.00306783	0.00306783	0.00306782	0.00278078	0.00279998	0.00279998	0.00279998	0.00279998	0.00279998	0.00279998	0.00279998	0.00279998	0.00279998	0.00279998	0.00279998	0.00437223	0.0048116	0.00437223	0.00293632	0.00293632	0.0042867	0.00297381	0.00297381	0.0048116	0.0042689	0.00486655	0.00486655	0.00486655	0.0047236	0.00368572	0.00368572
Cytosolic DNA-sensing pathway	hsa04623	Organismal Systems;Immune system	0.00414525	0.0023651	0.00280443	0.00280443	0.00297381	0.0032414	0.0030058	0.0048116	0.00486655	0.00486655	0.00486655	0.00486655	0.00486655	0.00486655	0.00306783	0.00241525	0.00306783	0.00486655	0.00486655	0.00368572	0.00368572	0.00486655	0.00486655	0.00486655	0.00486655	0.00486655	0.00486655	0.00486655	0.00390516	0.00399238	0.0048116	0.00486655
Jak-STAT signaling pathway	hsa04630	Environmental Information Processing;Signal transduction	0.00221453	0.0022174	0.0034393	0.00321205	0.00321205	0.0013037	0.0019485	0.00193508	0.00193508	0.0007551	0.0011344	0.0011101	0.0011101	0.0007551	0.0011344	0.0011101	0.0011101	0.0007551	0.0011344	0.0011101	0.0011101	0.0007551	0.0011344	0.0011101	0.0011101	0.0007551	0.0011344	0.0011101	0.0011101	0.0007551	0.0011344	0.0011101	0.0011101	0.00148625	0.00228685	0.00216108	0.00216108	0.00216107	0.00216107	0.00216108	0.00216108	0.00216108	0.00216108	0.00216108	0.00216108	0.0007551	0.0011344
Hematopoietic cell lineage	hsa04640	Organismal Systems;Immune system
Natural killer cell mediated cytotoxicity	hsa04650	Organismal Systems;Immune system	0.00239621	0.002997	0.002997	0.002997	0.002997	0.002997	0.002997	0.002997	0.002997	0.002997	0.002997	0.002997	0.002997	0.002997	0.002997	0.002997	0.002997	0.002997	0.002997	0.002997	0.002997	0.002997	0.002997	0.002997	0.002997	0.002997	0.002997	0.002997	0.002997	0.002997	0.002997	0.002997	0.002997	0.002997	0.002997	0.00272053	0.0028691	0.00400658	0.00400657	0.00400658	0.00400658	0.0007551	0.0007551	0.0007551	0.0007551	0.0007551	0.0007551
T cell receptor signaling pathway	hsa04660	Organismal Systems;Immune system	0.00324376	0.00132405	0.00132405	0.004262	0.0041585	0.0041585	0.0041585	0.0041585	0.00330965	0.00330965	0.0041072	0.00457907	0.0015351	0.0015031	0.00156507	0.0013575	0.0013575	0.0013575	0.0011101	0.0007551	0.0007551	0.0013575	0.0007551	0.00306782	0.00132405	0.00280657	0.00239327	0.00342903	0.001183	0.0011101	0.0014651	0.002826	0.00220988	0.00330965	0.00239327	0.00330965	0.0011101	0.0011101	0.0011101	0.0011101	0.0011101	0.0011101	0.0011101	0.00280515	0.00280515	0.004262	0.00369333
B cell receptor signaling pathway	hsa04662	Organismal Systems;Immune system	0.00293229	0.00132405	0.00132405	0.00132405	0.00132405	0.00132405	0.00132405	0.00132405	0.00241525	0.0011101	0.0011101	0.00126455	0.00126455	0.00280881	0.0024678	0.00220988	0.00220988	0.00220987	0.0011344	0.0011344	0.00132405	0.0014651	0.0011101	0.0011101	0.0011101	0.0011101	0.0011101	0.0011101	0.0011101	0.00283528	0.00283528	0.00283528	0.00283528	0.00283528	0.00283528	0.00283528	0.00283528	0.00283528	0.00283528	0.00283528	0.00283528	0.00486655	0.00486655	0.00486655	0.00486655	0.0048116	0.0048116
Fc epsilon RI signaling pathway	hsa04664	Organismal Systems;Immune system	0.0031221	0.00283528	0.00283528	0.00368572	0.0036961	0.00241525	0.00241525	0.00241525	0.00241525	0.0028691	0.0028691	0.0028691	0.0028691	0.0035521	0.0035521	0.0041072	0.0041072	0.00280515	0.00280515	0.00280515	0.00280515	0.00280515	0.00280515	0.00280515	0.00280515	0.00272053	0.0028691	0.0027393	0.0028691	0.0028691	0.0028691	0.0028691	0.0028691	0.00126455	0.00126455	0.00280881	0.0028691	0.0028691	0.00280515	0.00280515	0.0024678	0.00241525	0.00241525	0.00306783	0.00330965	0.00220988	0.00220988
Fc gamma R-mediated phagocytosis	hsa04666	Organismal Systems;Immune system	0.00311084	0.00141895	0.00126455	0.00141895	0.00126455	0.00306718	0.0024393	0.0011101	0.0011101	0.00216108	0.00141895	0.00126455	0.00241525	0.00241525	0.00306783	0.00330965	0.00220988	0.00220988	0.00220987	0.00220987	0.00283528	0.00283528	0.00283528	0.00283528	0.00283528	0.00283528	0.00368572	0.00368572	0.00368572	0.0036961	0.0036961	0.0036961	0.00241525	0.00241525	0.00241525	0.00241525	0.00241525	0.00241525	0.00241525	0.00241525	0.00241525	0.00241525	0.00241525	0.00241525	0.00257107	0.00367533	0.00257107
TNF signaling pathway	hsa04668	Environmental Information Processing;Signal transduction	0.00386389	0.00220987	0.00220987	0.00330965	0.00330965	0.00306783	0.00306783	0.00486655	0.00486655	0.00356873	0.00486655	0.00486655	0.00356873	0.0049215	0.0049215	0.00344843	0.00344843	0.00306783	0.00306782	0.00306782	0.00306782	0.00306782	0.00486655	0.00486655	0.00486655	0.00422428	0.0049215	0.0049215	0.0049215	0.00417967	0.00241525	0.0048116	0.0048116	0.0048116	0.00486655	0.00486655	0.0049215	0.00486655	0.0049215	0.00486655	0.00486655	0.00486655	0.00417967	0.00422428	0.0049215	0.00486655	0.0049215
Leukocyte transendothelial migration	hsa04670	Organismal Systems;Immune system	0.00309584	0.00241525	0.00220988	0.00220988	0.00272053	0.0028691	0.00400658	0.00400657	0.00400658	0.00400658	0.0007551	0.0007551	0.00195337	0.00276321	0.00308744	0.00315387	0.0037359	0.00349153	0.00364545	0.0051542	0.00349153	0.00364545	0.0051542	0.0011344	0.0011101	0.0011101	0.0022174	0.0031684	0.0031684	0.0012411	0.0012411	0.0012411	0.0012411	0.0012411	0.0012411	0.0012411	0.0012411	0.0012411	0.0012411	0.00241525	0.00283528	0.00283528	0.00283528	0.00306782	0.00368572	0.00330965	0.0036961
Intestinal immune network for IgA production	hsa04672	Organismal Systems;Immune system	0.00175779	0.0007551	0.0007551	0.0022174	0.0022174	0.0022174	0.0022174	0.0022174	0.0022174	0.0022174	0.0022174	0.0022174	0.0022174	0.0007551	0.0007551	0.0014651	0.0014651
Circadian rhythm	hsa04710	Organismal Systems;Environmental adaptation	0.00474407	0.0049215	0.0049215	0.0049215	0.005374	0.00358094	0.00358094	0.00358094	0.00486655	0.00486655	0.00486655	0.00486655	0.00486655	0.00486655	0.00486655	0.00486655	0.00486655	0.00486655	0.00486655	0.00486655	0.00486655	0.00486655	0.00486655	0.00486655	0.00486655	0.00486655	0.00486655
Circadian entrainment	hsa04713	Organismal Systems;Environmental adaptation	0.0019496	0.00214912	0.00214912	0.00214912	0.00214912	0.00214912	0.00235802	0.00235802	0.0026602	0.0026602	0.00235802	0.00235802	0.0026602	0.0026602	0.00235802	0.00235802	0.0026602	0.0026602	0.00235802	0.00235802	0.0026602	0.0026602	0.00235802	0.00235802	0.0026602	0.0026602	0.0011291	0.0011291	0.0011291	0.00132405	0.00132405	0.0014651	0.0014651	0.00132405	0.00132405	0.0014651	0.0014651	0.00132405	0.00132405	0.0014651	0.0014651	0.00164155	0.00164155	0.00213592	0.00213592	0.00231395	0.00231395
Long-term potentiation	hsa04720	Organismal Systems;Nervous system	0.00271424	0.00115827	0.0011344	0.0011344	0.00132405	0.00115827	0.0011344	0.0011344	0.00132405	0.00235802	0.00235802	0.0026602	0.0026602	0.00235802	0.00235802	0.0026602	0.0026602	0.00235802	0.00235802	0.0026602	0.0026602	0.00235802	0.00235802	0.0026602	0.0026602	0.00235802	0.00235802	0.0026602	0.0026602	0.00132405	0.00132405	0.0014651	0.0014651	0.00349922	0.00368572	0.00326994	0.00326994	0.00326994	0.00326994	0.00115827	0.0011344	0.00131408	0.00131408	0.00131408	0.00131407	0.00213592	0.00213592
Synaptic vesicle cycle	hsa04721	Organismal Systems;Nervous system	0.00135704	0.0012203	0.0012203	0.00325483	0.0012203	0.00140138	0.00140138	0.00292694	0.00140138	0.0012203	0.0012203	0.00325483	0.0012203	0.00185382	0.0011101	0.0011101	0.00211635	0.0011101	0.00106395	0.00106395	0.00106395	0.00106395	0.00106395	0.00106395	0.00106395	0.00106395	0.00106395	0.00106395	0.00119767	0.00119767	0.00119767	0.00119767	0.00119767	0.00106395	0.00106395	0.00106395	0.00106395	0.00106395
Neurotrophin signaling pathway	hsa04722	Organismal Systems;Nervous system	0.00282532	0.00331925	0.00331925	0.00331925	0.00331925	0.00331925	0.0022174	0.0022174	0.0022174	0.0022174	0.0022174	0.00135615	0.00135615	0.0011101	0.0011101	0.0011101	0.0011101	0.0011101	0.0011101	0.0011101	0.0011101	0.0019485	0.00253428	0.00368572	0.00368572	0.00486655	0.00486655	0.00486655	0.00486655	0.00486655	0.00486655	0.00486655	0.00486655	0.00486655	0.00486655	0.00486655	0.00486655	0.00368572	0.00368572	0.00368572	0.00368572	0.00207285	0.00207285	0.00212978	0.00207285	0.00207285	0.00212978
Retrograde endocannabinoid signaling	hsa04723	Organismal Systems;Nervous system	0.00185026	0.00312277	0.00312277	0.00096905	0.00096905	0.00096905	0.00096905	0.00096905	0.0011344	0.0011101	0.0011101	0.0011101	0.0011101	0.0014651	0.0014651	0.0013037	0.0013037	0.0013037	0.0013037	0.0013037	0.0013037	0.0013037	0.0013037	0.0013037	0.0013037	0.0013037	0.0013037	0.0013037	0.0013037	0.0013037	0.0013037	0.0013037	0.0011344	0.0011344	0.0011344	0.0011344	0.0011101	0.0011101	0.0011101	0.0011101	0.0011101	0.0011101	0.0011101	0.0011101	0.0011101	0.0011101	0.0011101
Glutamatergic synapse	hsa04724	Organismal Systems;Nervous system	0.00166834	0.0013037	0.0011344	0.0011101	0.0011101	0.0011101	0.0011101	0.0014651	0.0014651	0.0013037	0.0013037	0.0013037	0.0013037	0.0013037	0.0013037	0.0013037	0.0013037	0.0013037	0.0013037	0.0013037	0.0013037	0.0013037	0.0013037	0.0011344	0.0011101	0.0011101	0.0011101	0.0011101	0.0014651	0.0014651	0.0013037	0.0013037	0.0013037	0.0013037	0.0013037	0.0013037	0.0013037	0.0013037	0.0013037	0.0013037	0.0013037	0.0013037	0.0013037	0.0013037	0.0011344	0.0011101	0.0011101
Cholinergic synapse	hsa04725	Organismal Systems;Nervous system	0.00187487	0.00218773	0.00195337	0.00190212	0.00190212	0.00190212	0.00190212	0.0026602	0.0026602	0.00185382	0.00185382	0.00185382	0.00185382	0.00185382	0.00185382	0.00185382	0.00185382	0.00185382	0.00185382	0.00185382	0.00185382	0.00185382	0.00185382	0.00195337	0.00190212	0.00190212	0.00190212	0.00190212	0.0026602	0.0026602	0.00185382	0.00185382	0.00185382	0.00185382	0.00185382	0.00185382	0.00185382	0.00185382	0.00185382	0.00185382	0.00185382	0.00185382	0.00185382	0.00185382	0.00159995	0.00185382	0.00159995
Serotonergic synapse	hsa04726	Organismal Systems;Nervous system	0.00154949	0.00096905	0.00096905	0.00096905	0.00312277	0.00312277	0.00096905	0.00096905	0.0007551	0.0007551	0.0007551	0.0007551	0.0007551	0.0007551	0.0007551	0.0007551	0.0007551	0.0007551	0.0007551	0.0007551	0.00296705	0.00220515	0.00220515	0.00203265	0.00256445	0.00163952	0.00319625	0.0017951	0.0017951	0.00279125	0.00279125	0.0011344	0.0011101	0.0011101	0.0011101	0.0011101	0.0014651	0.0014651	0.0013037	0.0013037	0.0013037	0.0013037	0.0013037	0.0013037	0.0013037	0.0013037	0.0013037
GABAergic synapse	hsa04727	Organismal Systems;Nervous system	0.00166636	0.00486655	0.00195337	0.00190212	0.00190212	0.00190212	0.00190212	0.0026602	0.0026602	0.00185382	0.00185382	0.00185382	0.00185382	0.00185382	0.00185382	0.00185382	0.00185382	0.00185382	0.00185382	0.00185382	0.00185382	0.00185382	0.00185382	0.00195337	0.00190212	0.00190212	0.00190212	0.00190212	0.0026602	0.0026602	0.00185382	0.00185382	0.00185382	0.00185382	0.00185382	0.00185382	0.00185382	0.00185382	0.00185382	0.00185382	0.00185382	0.00185382	0.00185382	0.00185382	0.0011344	0.0011101	0.0011101
Dopaminergic synapse	hsa04728	Organismal Systems;Nervous system	0.00219975	0.0007551	0.00154112	0.00312277	0.00312277	0.00096905	0.00096905	0.00096905	0.00262415	0.00096905	0.00096905	0.0017951	0.0017951	0.00279125	0.0034305	0.0034305	0.0034305	0.0034305	0.0034305	0.00271891	0.0034305	0.0034305	0.0034305	0.0034305	0.00367533	0.00367533	0.00367533	0.00367533	0.00367533	0.00283528	0.00367533	0.00367533	0.00367533	0.00367533	0.00367533	0.00367533	0.00367533	0.00367533	0.00367533	0.00367533	0.00367533	0.00367533	0.00367533	0.00367533	0.0049215	0.0049215	0.0049215
Long-term depression	hsa04730	Organismal Systems;Nervous system	0.00267534	0.00278615	0.00278615	0.00278615	0.0051542	0.00256645	0.0051542	0.00256645	0.0051542	0.00256645	0.00356795	0.0036961	0.00364545	0.00264603	0.00264693	0.00274958	0.00264603	0.00264693	0.00274958	0.00244083	0.00250356	0.00263452	0.00308211	0.00318813	0.00329474	0.00190999	0.0019485	0.00230082	0.00349922	0.00368572	0.00326994	0.00326994	0.00326994	0.00326994	0.00115827	0.0011344	0.00131408	0.00131408	0.00131408	0.00131407	0.00213592	0.00213592	0.00213592	0.00213592	0.00213592	0.00213592	0.00112435
Olfactory transduction	hsa04740	Organismal Systems;Sensory system	0.00135087	0.0014651	0.0013037	0.0007551	0.0007551	0.0007551	0.00115827	0.0011344	0.0011344	0.00132405	0.00132405	0.00132405	0.0014651	0.0014651	0.00132405	0.00132405	0.0014651	0.0014651	0.00132405	0.00132405	0.0014651	0.0014651	0.0013037	0.0007551	0.0007551	0.0013037	0.0007551	0.0007551	0.0013037	0.0007551	0.0007551	0.00148625	0.00148625	0.00148625	0.00148625	0.00148625	0.00148625	0.00148625	0.00148625	0.00148625	0.00148625	0.00148625	0.00148625	0.00148625	0.00148625	0.00148625	0.00148625
Taste transduction	hsa04742	Organismal Systems;Sensory system	0.0015074	0.001194	0.00112435	0.0019394	0.00200175	0.00200175	0.00243808	0.00115827	0.0011344	0.0011344	0.00132405	0.00115827	0.0011344	0.0011344	0.00132405	0.00132405	0.00132405	0.00132405	0.00132405	0.00132405	0.0014651	0.0014651	0.0014651	0.00278615	0.0014651	0.0014651	0.00278615	0.0014651	0.0014651	0.0014651	0.0014651	0.0014651	0.0014651	0.00278615	0.0014651	0.0014651	0.0014651	0.0014651	0.0014651	0.0014651	0.0014651	0.0014651	0.0014651	0.0014651	0.0014651	0.0014651	0.0014651
Phototransduction	hsa04744	Organismal Systems;Sensory system	0.00165986	0.00132405	0.00132405	0.00132405	0.0013037	0.0014651	0.0014651	0.0014651	0.0014651	0.0014651	0.0014651	0.0014651	0.0014651	0.0014651	0.0014651	0.0047077	0.0047077	0.0047077	0.00256645	0.00256645	0.00256645	0.00256645	0.00256645	0.00125582	0.001194	0.001194	0.001194	0.001194	0.001194	0.001194	0.0013037	0.0013037	0.00132405	0.00132405	0.00132405	0.00132405	0.0014651	0.0014651	0.0014651	0.0014651	0.0013037	0.0013037	0.0007551	0.0007551	0.0007551	0.0007551
Regulation of actin cytoskeleton	hsa04810	Cellular Processes;Cell motility	0.00344363	0.0007551	0.0007551	0.0007551	0.0007551	0.0007551	0.0007551	0.0007551	0.0007551	0.00277233	0.00277233	0.003392	0.0038553	0.00269415	0.00269415	0.00269415	0.00269415	0.00269415	0.00269415	0.00269415	0.00269415	0.00269415	0.00269415	0.00269415	0.00269415	0.00269415	0.00269415	0.00269415	0.00269415	0.00269415	0.00269415	0.00269415	0.00269415	0.003368	0.00324035	0.00253428	0.0023713	0.00278794	0.00125107	0.00250458	0.00370915	0.00346623	0.004114	0.004114	0.00326994	0.0029887	0.00364545
Insulin signaling pathway	hsa04910	Organismal Systems;Endocrine system	0.00251525	0.00270353	0.00230953	0.002826	0.00220988	0.00330965	0.00330965	0.00330965	0.00330965	0.00239327	0.00295004	0.0011101	0.001183	0.0011101	0.0014651	0.0014651	0.001533	0.001533	0.0014651	0.0014651	0.0007551	0.0014651	0.0022174	0.0007551	0.0007551	0.0007551	0.0014651	0.0014651	0.001533	0.001533	0.0014651	0.0014651	0.00156507	0.00433328	0.00433327	0.00433328	0.00433328	0.00433328	0.00433327	0.00433327	0.00433327	0.00433327	0.0011344	0.0011344	0.00132405	0.0014651	0.0011101
Insulin secretion	hsa04911	Organismal Systems;Endocrine system	0.00270049	0.0022174	0.0022174	0.0022174	0.0017951	0.0017951	0.0017951	0.0017951	0.0017951	0.0017951	0.00279125	0.00279125	0.0017951	0.0017951	0.0017951	0.0017951	0.0034305	0.0034305	0.0034305	0.0034305	0.0034305	0.00271891	0.0034305	0.0034305	0.0034305	0.0034305	0.00367533	0.00367533	0.00367533	0.00367533	0.00367533	0.00283528	0.00367533	0.00367533	0.00367533	0.00367533	0.00367533	0.00367533	0.00367533	0.00367533	0.00367533	0.00367533	0.00367533	0.00367533	0.00367533	0.00367533	0.0049215
GnRH signaling pathway	hsa04912	Organismal Systems;Endocrine system	0.00268014	0.00115827	0.0011344	0.0011344	0.00132405	0.00115827	0.0011344	0.0011344	0.00132405	0.00115827	0.0011344	0.0011344	0.00132405	0.0019394	0.00200175	0.00200175	0.00243808	0.0019394	0.00200175	0.00200175	0.00243808	0.00115827	0.0011344	0.0011344	0.00132405	0.00115827	0.0011344	0.0011344	0.00132405	0.00115827	0.0011344	0.0011344	0.00132405	0.00115827	0.0011344	0.0011344	0.00132405	0.00213592	0.00213592	0.00213592	0.00213592	0.00213592	0.00213592	0.00112435	0.00112435	0.00112435	0.00112435
Ovarian steroidogenesis	hsa04913	Organismal Systems;Endocrine system	0.00233848	0.0022174	0.0022174	0.0017951	0.0017951	0.0017951	0.0017951	0.00279125	0.00279125	0.0017951	0.0017951	0.0017951	0.0017951	0.00396175	0.00391002	0.00391002	0.00396978	0.00505712	0.00297272	0.0022174	0.0022174	0.0033515	0.0023698	0.0023698	0.00293975	0.00115827	0.0011344	0.0011344	0.00132405	0.00234096	0.00234096	0.00198909	0.00198909	0.00198909	0.00198909	0.00240387	0.00240387	0.0022174	0.0017951	0.00115827	0.0011344	0.0011344	0.00132405	0.00115827	0.00356795	0.0011344	0.0036961
Progesterone-mediated oocyte maturation	hsa04914	Organismal Systems;Endocrine system	0.00318223	0.00115827	0.0011344	0.0011344	0.00132405	0.00115827	0.0011344	0.0011344	0.00132405	0.00115827	0.0011344	0.0011344	0.00132405	0.0019394	0.00200175	0.00200175	0.00243808	0.0019394	0.00200175	0.00200175	0.00243808	0.00115827	0.0011344	0.0011344	0.00132405	0.00115827	0.0011344	0.0011344	0.00132405	0.00115827	0.0011344	0.0011344	0.00132405	0.00115827	0.0011344	0.0011344	0.00132405	0.00368572	0.00368572	0.00486655	0.0048116	0.00306782	0.00306783	0.00306782	0.00306782	0.00486655	0.00486655
Estrogen signaling pathway	hsa04915	Organismal Systems;Endocrine system	0.00305846	0.00316477	0.00316477	0.00317072	0.005374	0.005374	0.0049215	0.00310835	0.00300105	0.00266487	0.00340582	0.00692437	0.0146619	0.0146619	0.0017951	0.0017951	0.0017951	0.00279125	0.00279125	0.0017951	0.0017951	0.0017951	0.0017951	0.00371766	0.00371766	0.00288572	0.00288572	0.00336136	0.00336136	0.00354023	0.00354023	0.00433328	0.00433327	0.00433328	0.00433328	0.00433328	0.00433327	0.00433327	0.00433327	0.00433327	0.00216467	0.00190999	0.00216467	0.00349922	0.00349922	0.00486655	0.00486655
Melanogenesis	hsa04916	Organismal Systems;Endocrine system	0.00241863	0.0022174	0.0017951	0.0017951	0.0017951	0.0017951	0.00279125	0.00279125	0.0017951	0.0017951	0.0017951	0.0017951	0.0022174	0.0022174	0.00317785	0.0022174	0.0022174	0.0022174	0.0022174	0.0022174	0.00317785	0.0022174	0.0022174	0.0022174	0.00317785	0.0022174	0.0022174	0.0022174	0.0022174	0.0022174	0.00317785	0.0022174	0.0022174	0.0022174	0.00317785	0.0022174	0.0022174	0.0022174	0.0022174	0.0022174	0.00317785	0.0022174	0.0022174	0.0022174	0.00317785	0.0022174	0.0022174
Prolactin signaling pathway	hsa04917	Organismal Systems;Endocrine system	0.00347256	0.00216467	0.00190999	0.00216467	0.00349922	0.00349922	0.00486655	0.00486655	0.00486655	0.00486655	0.0022174	0.0011344	0.0011344	0.00277233	0.00277233	0.0036961	0.0036961	0.0026299	0.0026299	0.00356795	0.00271891	0.00271891	0.00349922	0.00356795	0.00236311	0.00236311	0.00236311	0.00236311	0.00236311	0.00354023	0.00354023	0.00433328	0.00433327	0.00433328	0.00433328	0.00433328	0.00433327	0.00433327	0.00433327	0.00433327	0.0026028	0.0026028	0.00330244	0.0022709	0.0022709	0.0034893	0.0026028
Thyroid hormone synthesis	hsa04918	Organismal Systems;Endocrine system	0.00337312	0.0022174	0.0022174	0.0017951	0.0017951	0.0017951	0.0017951	0.00279125	0.00279125	0.0017951	0.0017951	0.0017951	0.0017951	0.0034305	0.00367533	0.00367533	0.0049215	0.00349922	0.00368572	0.00368572	0.00486655	0.0034305	0.00367533	0.00367533	0.0049215	0.0034305	0.0034305	0.0034305	0.0034305	0.0034305	0.00271891	0.0034305	0.0034305	0.0034305	0.0034305	0.00367533	0.00367533	0.00367533	0.00367533	0.00367533	0.00283528	0.00367533	0.00367533	0.00367533	0.00367533	0.00367533	0.00367533
Thyroid hormone signaling pathway	hsa04919	Organismal Systems;Endocrine system	0.00266171	0.00349922	0.00349922	0.00368572	0.00368572	0.00326994	0.00326994	0.00240487	0.00241525	0.0011344	0.0011344	0.0011344	0.0011344	0.0011344	0.00241525	0.0011344	0.0011344	0.0011344	0.0011344	0.0011344	0.0011344	0.0011344	0.0011344	0.0011344	0.0011344	0.00312277	0.00306782	0.00132405	0.00132405	0.00132405	0.00132405	0.00132405	0.00306782	0.00132405	0.00296705	0.00330965	0.0014651	0.0014651	0.0014651	0.0014651	0.0014651	0.00330965	0.0014651	0.00196805	0.00220988	0.0011101	0.0011101
Adipocytokine signaling pathway	hsa04920	Organismal Systems;Endocrine system	0.003089	0.004469	0.004469	0.004469	0.004469	0.00306783	0.00241525	0.00306783	0.00486655	0.00486655	0.0048116	0.00368572	0.00368572	0.0036961	0.00486655	0.00486655	0.0048116	0.00486655	0.00486655	0.0048116	0.00486655	0.00486655	0.0048116	0.0048116	0.00132405	0.0048116	0.0048116	0.00132405	0.0048116	0.0048116	0.00131387	0.00368902	0.00368902	0.00132405	0.0048116	0.0048116	0.0011344	0.0036961	0.0036961	0.00132405	0.0048116	0.0048116	0.0048116	0.0048116	0.0048116	0.0048116	0.0022174
Type II diabetes mellitus	hsa04930	Human Diseases;Endocrine and metabolic diseases	0.0027331	0.0022174	0.0022174	0.0022174	0.0022174	0.0022174	0.0022174	0.0022174	0.0022174	0.0022174	0.0022174	0.0007551	0.0014651	0.0011344	0.0011344	0.00132405	0.0014651	0.0011101	0.0011101	0.0011101	0.0011101	0.0036961	0.0036961	0.0048116	0.0051542	0.00330965	0.00330965	0.00330965	0.00330965	0.00321205	0.00132405	0.00132405	0.0034393	0.00405025	0.00405025	0.0037757	0.00421496	0.00241525	0.00241525	0.00306782	0.00330965	0.00220988	0.00220988	0.00220987	0.00220987	0.00273977	0.00273977
Non-alcoholic fatty liver disease (NAFLD)	hsa04932	Human Diseases;Endocrine and metabolic diseases	0.00291768	0.00293975	0.00293975	0.00293975	0.00293975	0.00293975	0.00293975	0.00293975	0.00405025	0.00405025	0.0022174	0.0022174	0.0014651	0.0014651	0.0014651	0.0014651	0.0014651	0.0014651	0.0014651	0.0014651	0.0014651	0.0036961	0.0036961	0.0048116	0.0051542	0.00330965	0.00330965	0.00330965	0.00330965	0.00283528	0.00283528	0.00283528	0.00283528	0.00283528	0.00283528	0.00368572	0.00368572	0.00368572	0.0036961	0.0036961	0.0036961	0.00241525	0.00241525	0.00241525	0.00241525	0.00241525	0.00241525
Type I diabetes mellitus	hsa04940	Human Diseases;Endocrine and metabolic diseases	0.0007551	0.0007551	0.0007551	0.0007551
Maturity onset diabetes of the young	hsa04950	Human Diseases;Endocrine and metabolic diseases	0.00465201	0.0049215	0.0049215	0.005374	0.005374	0.005374	0.005374	0.005374	0.0049215	0.00486655	0.0049215	0.0049215	0.0038938	0.0038938	0.0038938	0.0038938	0.0038938	0.0038938	0.00405025	0.00405025	0.00405025	0.0038938	0.0049215	0.0049215	0.005374	0.005374	0.005374	0.005374	0.001183	0.005374	0.0049215	0.0049215	0.005374
Aldosterone-regulated sodium reabsorption	hsa04960	Organismal Systems;Excretory system	0.00198389	0.0012242	0.0012242	0.0012242	0.0027552	0.00198332	0.0012242	0.00233195	0.00239349	0.0012242	0.0012242	0.0012242	0.0012242	0.0012242	0.00239349	0.0012242	0.0022174	0.0022174	0.0022174	0.0022174	0.0022174	0.0022174	0.0022174	0.0022174	0.0022174	0.0022174	0.0022174	0.00265628	0.00122534	0.00348692	0.0014651	0.0014651	0.0014651	0.00460997	0.0019485	0.0019485	0.0022709	0.00256645	0.00193508	0.00193508	0.00193507	0.00193507
Endocrine and other factor-regulated calcium reabsorption	hsa04961	Organismal Systems;Excretory system	0.00159186	0.00193507	0.00193507	0.00096905	0.00312277	0.00312277	0.00096905	0.00096905	0.00115827	0.0011344	0.00131408	0.0022174	0.001183	0.001183	0.001183	0.0011977	0.0011977	0.0011977	0.0011977	0.00115827	0.0011344	0.0011344	0.00132405	0.0017951	0.00279125	0.0017951	0.0030556	0.00321205	0.0022174	0.0022174	0.0022174	0.0022174	0.0022174	0.00321205	0.0022174	0.00096905	0.0011101	0.0007551	0.0007551	0.0007551	0.0007551	0.0007551	0.0011101	0.0007551	0.00140513	0.00140513
Vasopressin-regulated water reabsorption	hsa04962	Organismal Systems;Excretory system	0.00341219	0.0022174	0.0017951	0.0017951	0.00279125	0.0017951	0.00356795	0.00356795	0.00356795	0.0036961	0.0036961	0.0036961	0.0036961	0.0036961	0.0036961	0.0048116	0.0048116	0.0048116	0.0034305	0.0034305	0.0034305	0.0034305	0.0034305	0.0034305	0.0034305	0.00367533	0.00367533	0.00367533	0.00367533	0.00367533	0.00367533	0.00367533	0.00367533	0.00367533	0.00367533	0.00367533	0.00367533	0.00367533	0.00367533	0.0049215	0.0049215	0.0049215	0.0049215	0.0049215	0.0049215	0.0049215	0.00235707
Proximal tubule bicarbonate reclamation	hsa04964	Organismal Systems;Excretory system	0.00558735	0.0062966	0.0062966	0.0062966	0.0062966	0.0051542	0.0031835
Collecting duct acid secretion	hsa04966	Organismal Systems;Excretory system
Salivary secretion	hsa04970	Organismal Systems;Digestive system	0.00209039	0.0017951	0.0017951	0.0017951	0.0017951	0.0017951	0.0017951	0.00279125	0.00279125	0.0017951	0.0017951	0.0017951	0.0017951	0.00096905	0.00212378	0.00212378	0.00312277	0.00312277	0.00096905	0.00096905	0.00159995	0.00243808	0.00243808	0.00278615	0.00278615	0.00256645	0.0014651	0.0047077	0.0013037	0.0007551	0.00212815	0.00219563	0.00219563	0.0026833
Gastric acid secretion	hsa04971	Organismal Systems;Digestive system	0.0023925	0.0022174	0.00096905	0.00159995	0.00312277	0.00312277	0.00096905	0.00096905	0.003392	0.00302782	0.00213592	0.00213592	0.00213592	0.00213592	0.00213592	0.00213592	0.0038553	0.0032607	0.00231395	0.00231395	0.00231395	0.00231395	0.00231395	0.00231395	0.00231395	0.00231395	0.0048116	0.0048116	0.0048116	0.0048116	0.0048116	0.0048116	0.0048116	0.0048116	0.0051542	0.0051542	0.0051542	0.0051542	0.0051542	0.0051542	0.0017951	0.0017951	0.0017951	0.0017951	0.00279125	0.00279125	0.0017951
Pancreatic secretion	hsa04972	Organismal Systems;Digestive system	0.00181971	0.00096905	0.00312277	0.00312277	0.00096905	0.00096905	0.00159995	0.0017951	0.0017951	0.0017951	0.0017951	0.00279125	0.00279125	0.0017951	0.0017951	0.0017951	0.0017951	0.0013037	0.0007551
Carbohydrate digestion and absorption	hsa04973	Organismal Systems;Digestive system	0.0011344	0.0011344	0.0011344	0.0011344	0.0011344	0.0011344
Protein digestion and absorption	hsa04974	Organismal Systems;Digestive system
Fat digestion and absorption	hsa04975	Organismal Systems;Digestive system	0.00146716	0.0007551	0.0007551	0.00120505	0.0007551	0.0007551	0.00120505	0.001367	0.00112435	0.001367	0.00112435	0.00223195	0.00200317	0.00221868	0.00219445	0.00221868	0.00219445
Bile secretion	hsa04976	Organismal Systems;Digestive system	0.00205499	0.005374	0.0049215	0.001183	0.001183	0.001183	0.0017951	0.0017951	0.0017951	0.0017951	0.00279125	0.00279125	0.0017951	0.0017951	0.0017951	0.0017951	0.00205455	0.00212978	0.00212978	0.0025166	0.00213592	0.00132405	0.00132405	0.00132405	0.00132405	0.00132405
Vitamin digestion and absorption	hsa04977	Organismal Systems;Digestive system
Mineral absorption	hsa04978	Organismal Systems;Digestive system	0.00111168	0.001183	0.001183	0.001183	0.001183	0.001183	0.0007551
Alzheimer's disease	hsa05010	Human Diseases;Neurodegenerative diseases	0.00346036	0.0007551	0.00122657	0.00122657	0.00122657	0.00122657	0.00416885	0.00312277	0.00312277	0.00096905	0.00096905	0.0049215	0.0049215	0.0049215	0.0049215	0.0049215	0.0049215	0.0049215	0.0049215	0.0049215	0.0049215	0.004469	0.004469	0.004469	0.004469	0.004469	0.004469	0.004469	0.004469	0.004469	0.004469	0.0035825	0.0035825	0.0035825	0.0035825	0.0035825	0.0035825	0.0035825	0.0035825	0.00235741	0.00242363	0.00235741	0.00242363	0.00246253	0.00228437	0.00306783	0.00306783
Parkinson's disease	hsa05012	Human Diseases;Neurodegenerative diseases	0.00328486	0.0011344	0.0011344	0.00486655	0.00486655	0.00486655	0.00376325	0.0062966	0.00376325	0.00376325	0.00376325	0.00376325	0.0062966	0.0062966	0.0032671	0.0032671	0.0032671	0.0032671	0.0032671	0.0032671	0.0011344	0.0011101	0.0011101	0.00200175	0.00195763	0.00195763	0.00195763
Amyotrophic lateral sclerosis (ALS)	hsa05014	Human Diseases;Neurodegenerative diseases	0.0038872	0.00195762	0.00195762	0.00195763	0.00195763	0.00195762	0.00195762	0.00195762	0.00360783	0.00360783	0.0038797	0.0038797	0.0038797	0.0038797	0.0038797	0.00486655	0.00486655	0.00486655	0.00422428	0.00422428	0.00422428	0.0030701	0.0023243	0.0023243	0.00231395	0.004469	0.004469	0.004469	0.004469	0.004469	0.00322142	0.0033515	0.0033515	0.00474005	0.00474005	0.00474005	0.00474005	0.00474005	0.00474005	0.00474005	0.00474005	0.00474005	0.00474005	0.00474005	0.00474005	0.00474005	0.00474005
Huntington's disease	hsa05016	Human Diseases;Neurodegenerative diseases	0.00261415	0.0049215	0.00359775	0.0051542	0.00096905	0.00312277	0.00312277	0.00096905	0.00096905	0.00213592	0.00213592	0.00213592	0.00213592
Prion diseases	hsa05020	Human Diseases;Neurodegenerative diseases	0.00350807	0.00387222	0.00283557	0.00283557	0.0014208	0.00371353	0.0026028	0.0014208	0.00486655	0.00486655	0.00486655	0.00486655	0.0049215	0.0049215	0.005374	0.0038938	0.0026028	0.0026028	0.0018584	0.0029096	0.0029096
Cocaine addiction	hsa05030	Human Diseases;Substance dependence	0.00336697	0.0011344	0.0011101	0.0011101	0.0011344	0.0011101	0.0011101	0.00262415	0.00279125	0.0034305	0.0034305	0.0034305	0.0034305	0.0034305	0.00271891	0.0034305	0.0034305	0.0034305	0.0034305	0.00367533	0.00367533	0.00367533	0.00367533	0.00367533	0.00283528	0.00367533	0.00367533	0.00367533	0.00367533	0.00367533	0.00367533	0.00367533	0.00367533	0.00367533	0.00367533	0.00367533	0.00367533	0.00367533	0.00367533	0.0049215	0.0049215	0.0049215	0.0049215	0.0049215	0.00368572	0.0049215	0.0049215
Amphetamine addiction	hsa05031	Human Diseases;Substance dependence	0.00331418	0.00115827	0.0011344	0.00131408	0.001533	0.00123793	0.00112435	0.00112435	0.00486655	0.003392	0.00302782	0.00213592	0.00213592	0.00213592	0.00213592	0.00213592	0.00213592	0.00213592	0.0048116	0.0038553	0.0032607	0.00231395	0.00231395	0.00231395	0.00231395	0.00231395	0.00231395	0.00231395	0.0049215	0.0049215	0.0049215	0.0049215	0.0049215	0.00368572	0.0049215	0.0049215	0.0049215	0.0049215	0.0029287	0.0029287	0.0029287	0.0029287	0.0029287	0.00277233	0.0029287	0.0029287	0.0029287
Morphine addiction	hsa05032	Human Diseases;Substance dependence	0.00166763	0.00132405	0.00195337	0.00190212	0.00190212	0.00190212	0.00190212	0.0026602	0.0026602	0.00185382	0.00185382	0.00185382	0.00185382	0.00185382	0.00185382	0.00185382	0.00185382	0.00185382	0.00185382	0.00185382	0.00185382	0.00185382	0.00185382	0.00195337	0.00190212	0.00190212	0.00190212	0.00190212	0.0026602	0.0026602	0.00185382	0.00185382	0.00185382	0.00185382	0.00185382	0.00185382	0.00185382	0.00185382	0.00185382	0.00185382	0.00185382	0.00185382	0.00185382	0.00185382	0.0011344	0.0011101	0.0011101
Nicotine addiction	hsa05033	Human Diseases;Substance dependence
Alcoholism	hsa05034	Human Diseases;Substance dependence	0.00322773	0.001194	0.0011344	0.0011101	0.0011101	0.0011101	0.0011101	0.0014651	0.0014651	0.0013037	0.0013037	0.0013037	0.0013037	0.0013037	0.0013037	0.0013037	0.0013037	0.0013037	0.0013037	0.0013037	0.0013037	0.0013037	0.0013037	0.00200175	0.00195763	0.00195763	0.00195763	0.00195762	0.00278615	0.00278615	0.00211645	0.00211645	0.00211645	0.00211645	0.00211645	0.00211645	0.00211645	0.00211645	0.00211645	0.00211645	0.00211645	0.00211645	0.00211645	0.00262415	0.00279125	0.0017951	0.0017951
Bacterial invasion of epithelial cells	hsa05100	Human Diseases;Infectious diseases	0.00379714	0.00308744	0.00315387	0.0037359	0.00248497	0.00294039	0.00330965	0.00330965	0.00330965	0.00330965	0.00330965	0.00330965	0.00330965	0.00330965	0.00330965	0.00330965	0.00330965	0.00253103	0.00253103	0.0031178	0.00342903	0.00239327	0.00239327	0.00239327	0.00239327	0.00342903	0.0031178	0.0046307	0.0046307	0.0046307	0.0051542	0.0046307	0.0051542	0.0051542	0.00418185	0.00418185	0.00418185	0.0048116	0.00418185	0.0048116	0.0048116	0.0048116	0.0048116	0.00337545	0.00342903	0.00220988	0.00220988
Vibrio cholerae infection	hsa05110	Human Diseases;Infectious diseases	0.00207994	0.00115827	0.0011344	0.0011344	0.00132405	0.00187728	0.00190728	0.00190728	0.00232895	0.00115827	0.00115827	0.0011344	0.0011344	0.0011344	0.0011344	0.00132405	0.00132405	0.00106395	0.0007551	0.0007551	0.00106395	0.00106395	0.00272053	0.00272053	0.0028691	0.0028691	0.00400658	0.00400657	0.00278925	0.0017951	0.0017951	0.00205455	0.00212978	0.00212978	0.0025166	0.00356795	0.00356795	0.0036961	0.0036961	0.00364545	0.00364545
Epithelial cell signaling in Helicobacter pylori infection	hsa05120	Human Diseases;Infectious diseases	0.00356094	0.0014651	0.00450475	0.00486655	0.00486655	0.00356873	0.0049215	0.0049215	0.00344843	0.0022174	0.0022174	0.0007551	0.0007551	0.0022174	0.00371766	0.0022174	0.0024678	0.00236311	0.0031684	0.0031684	0.0031684	0.00316713	0.00486655	0.00486655	0.00486655	0.00368572	0.0038938	0.0038938	0.00405025	0.00405025	0.00405025	0.00405025	0.00405025	0.00405025	0.0041018	0.00306783	0.00306783	0.00405025	0.00405025	0.00405025	0.00380197	0.00405025	0.00405025	0.00405025	0.00380197
Pathogenic Escherichia coli infection	hsa05130	Human Diseases;Infectious diseases	0.00442974	0.00380197	0.0046307	0.0046307	0.0046307	0.0051542	0.0046307	0.0051542	0.0051542	0.00418185	0.00418185	0.00418185	0.0048116	0.00418185	0.0048116	0.0048116	0.0046307	0.0046307	0.0046307	0.0046307	0.0046307	0.0046307	0.0051542	0.0051542	0.0046307	0.0046307	0.0051542	0.0051542	0.0051542	0.0051542	0.00417815	0.00417815	0.00417815	0.00417815	0.00417815	0.00417815	0.00417815	0.00417815	0.00417815	0.00417815	0.00417815	0.00417815	0.00417815	0.00417815	0.00417815	0.00417815	0.00417815
Shigellosis	hsa05131	Human Diseases;Infectious diseases	0.00435519	0.00193508	0.00220988	0.00239327	0.00337545	0.00342903	0.00474482	0.00474482	0.00474482	0.0046307	0.00474482	0.0046307	0.0046307	0.0046307	0.0046307	0.0046307	0.0051542	0.0046307	0.0051542	0.0051542	0.00380564	0.0046307	0.0046307	0.0046307	0.0051542	0.0046307	0.0051542	0.0051542	0.0046307	0.0046307	0.0046307	0.0051542	0.0046307	0.0051542	0.0051542	0.0046307	0.00418185	0.0046307	0.00418185	0.0046307	0.00418185	0.0051542	0.0048116	0.0046307	0.00418185	0.0051542	0.0048116
Salmonella infection	hsa05132	Human Diseases;Infectious diseases	0.00411065	0.0038938	0.0014651	0.0014651	0.00474482	0.00474482	0.00474482	0.0046307	0.00474482	0.0046307	0.0046307	0.0046307	0.0046307	0.0046307	0.0051542	0.0046307	0.0051542	0.0051542	0.0046307	0.0046307	0.0046307	0.0051542	0.0046307	0.0051542	0.0051542	0.00418185	0.00418185	0.00418185	0.0048116	0.00418185	0.0048116	0.0048116	0.0046307	0.0046307	0.0046307	0.0046307	0.0046307	0.0046307	0.0051542	0.0051542	0.0046307	0.0046307	0.0051542	0.0051542	0.0051542	0.0051542	0.0031178
Pertussis	hsa05133	Human Diseases;Infectious diseases	0.00413504	0.00293518	0.00322638	0.0146619	0.0146619	0.0146619	0.0146619	0.00129173	0.00129173	0.00132405	0.00132405	0.0011344	0.0011101	0.0011101	0.00368572	0.00368572	0.00368572	0.00324708	0.00306783	0.00306783	0.00306782	0.00278078	0.00306783	0.00306783	0.00306782	0.00278078	0.00368572	0.00368572	0.00281711	0.00306783	0.00306783	0.00250145	0.00306783	0.00306783	0.00250145	0.00368572	0.00368572	0.00306783	0.00306783	0.00306783	0.00306783	0.00431695	0.00431695	0.00431695	0.00379336	0.00431695	0.00431695
Legionellosis	hsa05134	Human Diseases;Infectious diseases	0.00410392	0.0038938	0.0038938	0.0038938	0.00486655	0.0049215	0.0042067	0.0042067	0.0042067	0.0042067	0.0051542	0.0051542	0.0051542	0.0014651	0.0014651	0.0014651	0.0014651	0.00486655	0.00486655	0.0048116	0.0048116	0.0048116	0.0048116	0.00486655	0.0042067	0.0042067	0.0042067	0.0042067	0.0042067	0.0042067	0.0042067	0.0042067	0.0042067
Leishmaniasis	hsa05140	Human Diseases;Infectious diseases	0.00308461	0.0014651	0.0014651	0.00443033	0.0051542	0.00518981	0.00443033	0.00443033	0.00443033	0.00443033	0.00443033	0.00443033	0.00443033	0.00443033	0.00443033	0.00443033	0.00443033	0.0011344	0.0011344	0.00228685	0.00244543	0.00368572	0.00368572	0.0049215	0.0049215	0.0049215	0.0049215	0.00132405	0.00132405	0.00132405	0.00129267	0.00132405	0.00132405	0.00132405	0.00129267	0.00268715	0.00268715	0.00268715	0.00254732	0.00286402	0.00286402	0.00286402	0.00267538	0.00486655	0.00486655	0.00132405	0.00368572
Chagas disease (American trypanosomiasis)	hsa05142	Human Diseases;Infectious diseases	0.00366717	0.00368572	0.00328618	0.00443033	0.0051542	0.00518981	0.00443033	0.00431695	0.00431695	0.00337801	0.00431695	0.00431695	0.00431695	0.00431695	0.00431695	0.00431695	0.00379336	0.00486655	0.00486655	0.00356873	0.00486655	0.00368572	0.00486655	0.00486655	0.00486655	0.0049215	0.0049215	0.0049215	0.0049215	0.00344843	0.00344843	0.0049215	0.0049215	0.0049215	0.0049215	0.0049215	0.0049215	0.0049215	0.0049215	0.0049215	0.0049215	0.00417967	0.00417967	0.00486808	0.00486808	0.00484138	0.00484137
African trypanosomiasis	hsa05143	Human Diseases;Infectious diseases	0.00250795	0.0048116	0.0048116	0.00328618	0.00328618	0.0022174	0.0022174	0.0022174	0.0022174	0.0022174	0.0022174	0.0022174	0.00312277	0.00312277	0.00096905	0.00096905	0.00349922	0.00368572	0.00326994	0.00326994	0.00326994	0.00326994	0.00115827	0.0011344	0.00131408	0.00131408	0.00131408	0.00131407
Malaria	hsa05144	Human Diseases;Infectious diseases	0.00139939	0.00131407	0.00328618	0.0014651	0.0014651	0.0007551	0.0007551	0.0007551
Toxoplasmosis	hsa05145	Human Diseases;Infectious diseases	0.00281373	0.0022174	0.0022174	0.0007551	0.0011344	0.0007551	0.0011344	0.00132405	0.00368572	0.0049215	0.0012779	0.00317775	0.00443033	0.0051542	0.00518981	0.00443033	0.00443033	0.00306783	0.00306782	0.00306782	0.00306782	0.00306782	0.00486655	0.00486655	0.00486655	0.00422428	0.00306783	0.00306783	0.00250145	0.00306783	0.00306783	0.00306783	0.00241525	0.00306783	0.00486655	0.00486655	0.00368572	0.00368572	0.00486655	0.00486655	0.00486655	0.00486655	0.00486655	0.00486655	0.0022174	0.0014651	0.0014651
Amoebiasis	hsa05146	Human Diseases;Infectious diseases	0.00195179	0.00349922	0.00368572	0.00326994	0.00326994	0.00326994	0.00326994	0.00115827	0.0011344	0.00131408	0.00131408	0.00131408	0.00131407	0.00115827	0.0011344	0.0011344	0.00132405	0.00132405	0.00132405	0.00132405	0.00132405	0.00132405	0.00132405	0.0011344	0.0011344	0.00132405	0.0014651	0.0011101	0.0011101	0.0011101	0.0011101	0.0011344	0.0011344	0.00132405	0.0014651	0.0011101	0.0011101	0.0011101	0.0011101	0.0041072	0.0041961	0.0041072	0.0041072	0.0035521	0.0041072	0.0041072	0.0041072
Staphylococcus aureus infection	hsa05150	Human Diseases;Infectious diseases	0.00996685	0.00486655	0.0146619	0.0146619	0.0146619	0.0146619	0.0146619	0.0146619	0.0146619	0.0146619	0.0022174	0.0022174	0.0007551	0.0022174
Tuberculosis	hsa05152	Human Diseases;Infectious diseases	0.00353544	0.0022174	0.0022174	0.00416885	0.0051542	0.0007551	0.0011344	0.00132405	0.00368572	0.003392	0.00302782	0.00213592	0.00213592	0.00330965	0.0051542	0.00120645	0.0012299	0.0012299	0.0012299	0.00443033	0.00443033	0.00518981	0.00518981	0.00328618	0.0048116	0.0048116	0.00431695	0.00431695	0.00431695	0.00431695	0.00431695	0.00379336	0.00431695	0.00431695	0.00431695	0.00431695	0.00426739	0.0048116	0.0048116	0.0048116	0.0042689	0.0048116	0.0048116	0.0048116	0.0048116	0.00368902	0.00252711
Hepatitis C	hsa05160	Human Diseases;Infectious diseases	0.00362709	0.0023651	0.00339903	0.00339903	0.00339903	0.00486655	0.00486655	0.00486655	0.0048116	0.0048116	0.0048116	0.00213592	0.0048116	0.0048116	0.0048116	0.00213592	0.0051542	0.0051542	0.0051542	0.00231395	0.0048116	0.0048116	0.00132405	0.00132405	0.00132405	0.00132405	0.00486655	0.00486655	0.00486655	0.00486655	0.00486808	0.00486808	0.00486808	0.00486808	0.00484138	0.00484138	0.00484137	0.00484137	0.00484138	0.00484138	0.00484137	0.00484137	0.00484137	0.00484137	0.0048116	0.0048116	0.0049215
Hepatitis B	hsa05161	Human Diseases;Infectious diseases	0.00391103	0.00486655	0.0049215	0.0031646	0.0031646	0.0031646	0.00486655	0.005374	0.005374	0.0049215	0.0049215	0.0049215	0.0049215	0.00486655	0.00486655	0.00486655	0.00486655	0.00405025	0.00405025	0.00303328	0.00303328	0.00283528	0.00283528	0.00283528	0.00283528	0.00283528	0.00283528	0.00368572	0.00368572	0.00368572	0.0036961	0.0036961	0.0036961	0.00241525	0.00241525	0.00241525	0.00241525	0.00241525	0.00241525	0.00241525	0.00241525	0.00241525	0.00241525	0.00241525	0.00241525	0.00368572	0.00283528
Measles	hsa05162	Human Diseases;Infectious diseases	0.00228567	0.0014651	0.0014651	0.0007551	0.0007551	0.0007551	0.0011344	0.0011344	0.00132405	0.0014651	0.0011101	0.0011101	0.0011101	0.0011101	0.0011344	0.0011344	0.00132405	0.0014651	0.0011101	0.0011101	0.0011101	0.0011101	0.0011344	0.0011344	0.00132405	0.0014651	0.0011101	0.0011101	0.0011101	0.0011101	0.0011344	0.0011344	0.00132405	0.0014651	0.0011101	0.0011101	0.0011101	0.0011101	0.0011344	0.0011344	0.00132405	0.0014651	0.0011101	0.0011101	0.0011101	0.0011101	0.0011344
Influenza A	hsa05164	Human Diseases;Infectious diseases	0.00322165	0.0031628	0.0031628	0.0031628	0.00326455	0.00383209	0.0038511	0.00387567	0.0051542	0.0051542	0.0051542	0.00231395	0.00231395	0.0048116	0.0048116	0.0048116	0.0048116	0.0048116	0.0048116	0.00213592	0.0048116	0.0048116	0.0048116	0.0048116	0.0048116	0.0048116	0.00213592	0.00213592	0.00213592	0.00213592	0.00213592	0.00213592	0.00486655	0.00486655	0.00486655	0.00422428	0.00486655	0.00486655	0.00356873	0.00486655	0.00486655	0.00356873	0.0049215	0.0049215	0.0049215	0.0049215	0.00344843
HTLV-I infection	hsa05166	Human Diseases;Infectious diseases	0.00298304	0.0007551	0.0007551	0.00352315	0.00352315	0.00352315	0.00352315	0.00352315	0.0049215	0.0049215	0.0049215	0.0049215	0.0049215	0.0049215	0.0049215	0.0049215	0.0049215	0.0049215	0.0049215	0.0049215	0.0049215	0.0049215	0.0049215	0.0049215	0.0049215	0.0049215	0.0049215	0.0049215	0.0007551	0.0011101	0.0007551	0.0011101	0.00132405	0.00132405	0.00306783	0.00306783	0.00256645	0.00256645	0.0029096	0.00256645	0.0029096	0.00256645	0.00256645	0.00256645	0.0049215	0.0049215	0.0049215
Herpes simplex infection	hsa05168	Human Diseases;Infectious diseases	0.00382036	0.00148625	0.0022174	0.0022174	0.0014651	0.00155073	0.0014651	0.0014651	0.0014651	0.0014651	0.0048116	0.0048116	0.00368902	0.00382017	0.00382017	0.00318491	0.0048116	0.0048116	0.00368902	0.0049215	0.0049215	0.0049215	0.0049215	0.00344843	0.00344843	0.00344843	0.0048116	0.00382017	0.0048116	0.00486655	0.00486655	0.00486655	0.00486655	0.00486655	0.0014651	0.00443033	0.00328618	0.00328618	0.00328618	0.00328618	0.00328618	0.0023651	0.00280443	0.0051542	0.0051542	0.0051542	0.00231395
Epstein-Barr virus infection	hsa05169	Human Diseases;Infectious diseases	0.00301279	0.0007551	0.0007551	0.0007551	0.0007551	0.0007551	0.0007551	0.0007551	0.0007551	0.0007551	0.0007551	0.0007551	0.0007551	0.0007551	0.0007551	0.0007551	0.0007551	0.0007551	0.0007551	0.0007551	0.0007551	0.0007551	0.0007551	0.0007551	0.0007551	0.0007551	0.0007551	0.0007551	0.0007551	0.0007551	0.0007551	0.0007551	0.0007551	0.0007551	0.0007551	0.0007551	0.0007551	0.0049215	0.0049215	0.0049215	0.0049215	0.001183	0.00132405	0.00132405	0.00132405	0.00282254	0.00316905
Pathways in cancer	hsa05200	Human Diseases;Cancers	0.00310429	0.0014651	0.0022174	0.0022174	0.00317785	0.0022174	0.0022174	0.0022174	0.0022174	0.0022174	0.00317785	0.0022174	0.0022174	0.0022174	0.00317785	0.0022174	0.0022174	0.0022174	0.0022174	0.0022174	0.00317785	0.0022174	0.0022174	0.0022174	0.00317785	0.0022174	0.0022174	0.0022174	0.0022174	0.0022174	0.00317785	0.0022174	0.0022174	0.0022174	0.00317785	0.0022174	0.0022174	0.0022174	0.0022174	0.0022174	0.00317785	0.0022174	0.0022174	0.0022174	0.00317785	0.0022174	0.0022174
Transcriptional misregulation in cancer	hsa05202	Human Diseases;Cancers	0.00437383	0.0049215	0.0049215	0.001183	0.001183	0.005374	0.0049215	0.0049215	0.0049215	0.005374	0.0049215	0.0049215	0.0049215
Viral carcinogenesis	hsa05203	Human Diseases;Cancers	0.0044006	0.00422697	0.00422697	0.00422697	0.0049215
Chemical carcinogenesis	hsa05204	Human Diseases;Cancers	0.00240328	0.00219445	0.00219445	0.00219445	0.00219445	0.00219445	0.00219445	0.00219445	0.00219445	0.00231395	0.00231395	0.00231395	0.00231395	0.00231395	0.00231395	0.00231395	0.00231395	0.00231395	0.00231395	0.0020728	0.00231395	0.00231395	0.00216785	0.00211182	0.00219445	0.00221868	0.00231395	0.00231395	0.00231395	0.00231395	0.00231395	0.00231395	0.00231395	0.00231395	0.00231395	0.00231395	0.00231395	0.00231395	0.0020728	0.00231395	0.00231395	0.00216785	0.00211182	0.00219445	0.00221868	0.00231395	0.00231395
Proteoglycans in cancer	hsa05205	Human Diseases;Cancers	0.00317767	0.00314424	0.00269258	0.00269258	0.00260517	0.00260517	0.00319175	0.00260517	0.00319175	0.00260517	0.00260517	0.00190999	0.0019485	0.0019485	0.00190999	0.0019485	0.0019485	0.00216467	0.0022088	0.0022088	0.00190999	0.0019485	0.0019485	0.00216467	0.0022088	0.0022088	0.00190999	0.0019485	0.0019485	0.0019485	0.00349922	0.00349922	0.00368572	0.00368572	0.00486655	0.00486655	0.00486655	0.00486655	0.00486655	0.00486655	0.00486655	0.0013575	0.0007551	0.00132405	0.0049215	0.00317072	0.00367533
MicroRNAs in cancer	hsa05206	Human Diseases;Cancers
Colorectal cancer	hsa05210	Human Diseases;Cancers	0.00333056	0.00348868	0.00348868	0.00348868	0.00348868	0.0019485	0.0019485	0.0022709	0.00256645	0.00193508	0.00193508	0.00193507	0.00193507	0.00283528	0.00283528	0.00283528	0.00283528	0.00283528	0.00283528	0.00368572	0.00368572	0.00368572	0.0036961	0.0036961	0.0036961	0.00241525	0.00241525	0.00241525	0.00241525	0.00241525	0.00241525	0.00241525	0.00241525	0.00241525	0.00241525	0.00241525	0.00241525	0.00241525	0.00190999	0.0019485	0.0019485	0.0019485	0.0019485	0.0019485	0.0019485	0.00322638	0.00322638
Renal cell carcinoma	hsa05211	Human Diseases;Cancers	0.0037492	0.0049215	0.00486655	0.0049215	0.00486655	0.005374	0.0049215	0.005374	0.0049215	0.002826	0.00306782	0.0038938	0.00405025	0.0038938	0.0038938	0.0038938	0.00405025	0.00405025	0.00405025	0.0038938	0.00405025	0.0038938	0.00405025	0.0049215	0.00486655	0.0049215	0.00486655	0.0049215	0.00486655	0.00486655	0.00486655	0.00486655	0.00486655	0.00349922	0.00349922	0.00368572	0.00368572	0.00486655	0.00486655	0.00486655	0.00486655	0.0049215	0.0049215	0.0049215	0.0049215	0.0049215	0.0049215
Pancreatic cancer	hsa05212	Human Diseases;Cancers	0.00318296	0.00283102	0.00283528	0.00341351	0.00114405	0.00114405	0.0019485	0.0019485	0.0022709	0.00256645	0.00193508	0.00193508	0.00193507	0.00193507	0.00193507	0.00193507	0.00193507	0.0031178	0.0031178	0.0048116	0.0048116	0.00322925	0.00322925	0.00486655	0.00486655	0.00368572	0.00368572	0.00486655	0.00486655	0.00486655	0.00190999	0.0019485	0.0019485	0.0019485	0.0019485	0.0013939	0.0013037	0.00340987	0.00332476	0.00371766	0.00140878	0.00271891	0.00271891	0.00271891	0.00368572	0.00283528	0.00368572
Endometrial cancer	hsa05213	Human Diseases;Cancers	0.00315393	0.00281954	0.00281954	0.00361229	0.0037359	0.00248497	0.00248497	0.00248497	0.00248497	0.00195337	0.00195337	0.00235802	0.0026602	0.00190212	0.00190212	0.00190212	0.00190212	0.00140878	0.00262547	0.00262547	0.00323382	0.00336136	0.00238507	0.00238507	0.00238507	0.00238507	0.00380665	0.00380665	0.00380665	0.00380665	0.00380665	0.00380665	0.00380665	0.00380665	0.00380665	0.00380665	0.00216467	0.0022088	0.0022088	0.00190999	0.0019485	0.0019485	0.00216467	0.0022088	0.00348868	0.00348868	0.00348868
Glioma	hsa05214	Human Diseases;Cancers	0.00255751	0.00140878	0.00371766	0.0022174	0.00508897	0.0022174	0.00508897	0.0022174	0.003392	0.00302782	0.00213592	0.00213592	0.00213592	0.00213592	0.00213592	0.00213592	0.0038553	0.0032607	0.00231395	0.00231395	0.00231395	0.00231395	0.00231395	0.00231395	0.00231395	0.00354023	0.00354023	0.00433328	0.00433327	0.00433328	0.00433328	0.00433328	0.00433327	0.00433327	0.00433327	0.00433327	0.00216467	0.00190999	0.00216467	0.0022088	0.0019485	0.0022088	0.00255618	0.00230082	0.00255618	0.00255618	0.00216467
Prostate cancer	hsa05215	Human Diseases;Cancers	0.00302392	0.00281954	0.00281954	0.00361229	0.0037359	0.00248497	0.00248497	0.00248497	0.00248497	0.00283528	0.00283528	0.00283528	0.00283528	0.00283528	0.00283528	0.00368572	0.00368572	0.00368572	0.0036961	0.0036961	0.0036961	0.00241525	0.00241525	0.00241525	0.00241525	0.00241525	0.00241525	0.00241525	0.00241525	0.00241525	0.00241525	0.00241525	0.00241525	0.00140878	0.00140878	0.001194	0.00126097	0.0007551	0.0007551	0.0007551	0.00149073	0.00371766	0.00371766	0.0038855	0.00385993	0.0022174	0.0022174
Thyroid cancer	hsa05216	Human Diseases;Cancers	0.00357608	0.00367533	0.00367533	0.00367533	0.0029096	0.00256645	0.0029096	0.0029096	0.0029096	0.0029096	0.0029096	0.0029096	0.0029096	0.00268485	0.00229588	0.00268485	0.0029096	0.00256645	0.0029096	0.00178229	0.00156005	0.00178229	0.0022088	0.0019485	0.0022088	0.00368572	0.00368572	0.00486655	0.00486655	0.00486655	0.00486655	0.0049215	0.0049215	0.0049215	0.005374	0.005374	0.005374	0.00294039	0.00348868	0.00348868	0.00348868	0.00348868	0.005374	0.005374	0.005374	0.005374	0.00367533
Basal cell carcinoma	hsa05217	Human Diseases;Cancers	0.00267605	0.0022174	0.0022174	0.00317785	0.0022174	0.0022174	0.0022174	0.0022174	0.0022174	0.00317785	0.0022174	0.0022174	0.0022174	0.00317785	0.0022174	0.0022174	0.0022174	0.0022174	0.0022174	0.00317785	0.0022174	0.0022174	0.0022174	0.00317785	0.0022174	0.0022174	0.0022174	0.0022174	0.0022174	0.00317785	0.0022174	0.0022174	0.0022174	0.00317785	0.0022174	0.0022174	0.0022174	0.0022174	0.0022174	0.00317785	0.0022174	0.0022174	0.0022174	0.00317785	0.0022174	0.0022174	0.0022174
Melanoma	hsa05218	Human Diseases;Cancers	0.0030081	0.00283528	0.00283528	0.00283528	0.00283528	0.00283528	0.00283528	0.00368572	0.00368572	0.00368572	0.0036961	0.0036961	0.0036961	0.00241525	0.00241525	0.00241525	0.00241525	0.00241525	0.00241525	0.00241525	0.00241525	0.00241525	0.00241525	0.00241525	0.00241525	0.00140878	0.001194	0.0007551	0.0007551	0.0007551	0.00149073	0.00353951	0.00379339	0.00184125	0.00184125	0.00184125	0.00407017	0.00371766	0.0038855	0.0022174	0.0022174	0.0022174	0.00508897	0.00371766	0.0038855	0.0022174	0.0022174
Bladder cancer	hsa05219	Human Diseases;Cancers	0.0036521	0.00238342	0.00194527	0.00238342	0.00238342	0.00216467	0.0022088	0.0022088	0.00190999	0.0019485	0.0019485	0.00216467	0.0022088	0.0022088	0.0022088	0.00349922	0.00349922	0.00368572	0.00368572	0.00486655	0.00486655	0.00486655	0.00486655	0.00486655	0.00486655	0.005374	0.005374	0.005374	0.005374	0.00140878	0.00422697	0.00422697	0.00422697	0.00422697	0.0048116	0.0048116	0.00486808	0.00486808	0.00407273	0.00407273	0.0049215
Chronic myeloid leukemia	hsa05220	Human Diseases;Cancers	0.00342061	0.00283528	0.00283528	0.00283528	0.00283528	0.00283528	0.00283528	0.00368572	0.00368572	0.00368572	0.0036961	0.0036961	0.0036961	0.00241525	0.00241525	0.00241525	0.00241525	0.00241525	0.00241525	0.00241525	0.00241525	0.00241525	0.00241525	0.00241525	0.00241525	0.00368608	0.00368608	0.00294917	0.00241525	0.00241525	0.00306783	0.00330965	0.00220988	0.00220988	0.00220987	0.00220987	0.00330965	0.00330965	0.00330965	0.00330965	0.00330965	0.00330965	0.00330965	0.00330965	0.00330965	0.00330965	0.00216467
Acute myeloid leukemia	hsa05221	Human Diseases;Cancers	0.00278219	0.00283528	0.00283528	0.00283528	0.00283528	0.00283528	0.00283528	0.00368572	0.00368572	0.00368572	0.0036961	0.0036961	0.0036961	0.00241525	0.00241525	0.00241525	0.00241525	0.00241525	0.00241525	0.00241525	0.00241525	0.00241525	0.00241525	0.00241525	0.00241525	0.0011344	0.0011344	0.00132405	0.0014651	0.0011101	0.0011101	0.0011101	0.0011101	0.00179873	0.00179873	0.00213592	0.00231395	0.00171915	0.00171915	0.00171915	0.00171915	0.00297246	0.00320093	0.00156507	0.00252141	0.00252141	0.00252141
Small cell lung cancer	hsa05222	Human Diseases;Cancers	0.00359765	0.00283528	0.00283528	0.00283528	0.00283528	0.00283528	0.00283528	0.00368572	0.00368572	0.00368572	0.0036961	0.0036961	0.0036961	0.00241525	0.00241525	0.00241525	0.00241525	0.00241525	0.00241525	0.00241525	0.00241525	0.00241525	0.00241525	0.00241525	0.00241525	0.00241525	0.00241525	0.00281954	0.00281954	0.00361229	0.0037359	0.00248497	0.00248497	0.00248497	0.00248497	0.00368572	0.00283528	0.00368572	0.00368572	0.00283528	0.00368572	0.00368572	0.00283528	0.00368572	0.00486655	0.00368572	0.00486655
Non-small cell lung cancer	hsa05223	Human Diseases;Cancers	0.00289567	0.00283528	0.00283528	0.00283528	0.00283528	0.00283528	0.00283528	0.00368572	0.00368572	0.00368572	0.0036961	0.0036961	0.0036961	0.00241525	0.00241525	0.00241525	0.00241525	0.00241525	0.00241525	0.00241525	0.00241525	0.00241525	0.00241525	0.00241525	0.00241525	0.00281954	0.00281954	0.00361229	0.0037359	0.00248497	0.00248497	0.00248497	0.00248497	0.00306292	0.00306292	0.00306292	0.0019485	0.0019485	0.0022709	0.00256645	0.00193508	0.00193508	0.00193507	0.00193507	0.00193507	0.00190999	0.0019485
Asthma	hsa05310	Human Diseases;Immune diseases	0.0029096	0.0029096
Autoimmune thyroid disease	hsa05320	Human Diseases;Immune diseases	0.00129372	0.0029096	0.0007551	0.0007551	0.0007551
Inflammatory bowel disease (IBD)	hsa05321	Human Diseases;Immune diseases	0.00284057	0.00132405	0.00132405	0.00405025	0.00405025	0.00405025	0.00405025	0.0022174	0.0022174	0.00132405	0.00132405	0.0049215	0.0038938	0.0038938	0.001183	0.0022174	0.0022174	0.0022174	0.0022174	0.00132405	0.00132405	0.00405025	0.0007551	0.0007551	0.0007551	0.0007551	0.0022174	0.0022174	0.001183	0.001183	0.00132405	0.00132405	0.00132405	0.00132405	0.0038938	0.00405025	0.00405025	0.00405025	0.00405025	0.00405025	0.00405025	0.00405025	0.00405025	0.00405025	0.00405025	0.0022174	0.00132405
Systemic lupus erythematosus	hsa05322	Human Diseases;Immune diseases	0.0007551	0.0007551	0.0007551	0.0007551
Rheumatoid arthritis	hsa05323	Human Diseases;Immune diseases	0.00153822	0.0007551	0.0007551	0.0007551	0.0007551	0.0022174	0.0022174	0.00629945	0.001183	0.001183	0.001183	0.001183	0.0007551	0.0007551
Allograft rejection	hsa05330	Human Diseases;Immune diseases	0.0007551	0.0007551	0.0007551	0.0007551	0.0007551
Graft-versus-host disease	hsa05332	Human Diseases;Immune diseases	0.0007551	0.0007551	0.0007551	0.0007551	0.0007551	0.0007551	0.0007551	0.0007551	0.0007551	0.0007551	0.0007551	0.0007551	0.0007551	0.0007551	0.0007551	0.0007551	0.0007551	0.0007551	0.0007551	0.0007551	0.0007551	0.0007551	0.0007551	0.0007551	0.0007551	0.0007551	0.0007551	0.0007551	0.0007551	0.0007551	0.0007551	0.0007551	0.0007551	0.0007551	0.0007551	0.0007551	0.0007551	0.0007551	0.0007551	0.0007551	0.0007551	0.0007551	0.0007551	0.0007551	0.0007551	0.0007551	0.0007551
Primary immunodeficiency	hsa05340	Human Diseases;Immune diseases
Hypertrophic cardiomyopathy (HCM)	hsa05410	Human Diseases;Cardiovascular diseases	0.0033677	0.00360743	0.00318775	0.00318775	0.00318775	0.00318775	0.00318775	0.00318775	0.00318775	0.00318775	0.00318775	0.0051542	0.0051542	0.0051542	0.0051542	0.0051542	0.0051542	0.0051542	0.0051542	0.0051542	0.0051542	0.0051542	0.0051542	0.00308744	0.00349153	0.00349153	0.0035755	0.0035755	0.0014651	0.0014651	0.0026602	0.0026602	0.0014651	0.0014651	0.0014651	0.0014651	0.0014651	0.0014651	0.0014651	0.0014651
Arrhythmogenic right ventricular cardiomyopathy (ARVC)	hsa05412	Human Diseases;Cardiovascular diseases	0.00304924	0.00360743	0.00318775	0.0007551	0.0031684	0.0031684	0.0031684	0.0031684	0.0031684	0.00348868	0.00348868	0.00348868	0.00348868	0.00286023	0.00286023	0.00286023	0.00286023
Dilated cardiomyopathy	hsa05414	Human Diseases;Cardiovascular diseases	0.00203708	0.0017951	0.0017951	0.0017951	0.0017951	0.00279125	0.00279125	0.0017951	0.0017951	0.0017951	0.0017951	0.00115827	0.00115827	0.00189409	0.00115827	0.00115827	0.00189409	0.00115827	0.00115827	0.00115827	0.00115827	0.00115827	0.00115827	0.00115827	0.00115827	0.00115827	0.00115827	0.00115828	0.00115827	0.00115827	0.00115827	0.0011344	0.0011344	0.00195337	0.0011344	0.0011344	0.00195337	0.0011344	0.0011344	0.0011344	0.0011344	0.0011344	0.0011344	0.0011344	0.0011344	0.0011344	0.0011344
[truncated: 5,000 more columns]
